# Supplementary material for: Quantification of cell identity from single-cell gene expression profiles
Source: Genome Biol. 2015 Jan 22;16(1):9. doi: 10.1186/s13059-015-0580-x (PMC4354993; doi:10.1186/s13059-015-0580-x)
Supplement: Additional file 2: Table S1. — Datasets used to generate root tissue markers. [file 13059_2015_580_MOESM2_ESM.xls]

## Sheet: Sheet1
Tissue	Replicate	Sample GEO reference (if available)	Treatment
Trichoblast	1	GSM226524
Trichoblast	2	GSM226524
Cortex	1	GSM184895
Cortex	2	GSM184896
Cortex	3	GSM184897
Cortex	4	GSM266669	-Fe
Cortex	5	GSM266670	-Fe
Cortex	6	GSM266671	-Fe
Cortex	7	GSM184913	Na
Cortex	8	GSM184914	Na
Cortex	9	GSM184915	Na
Late PPP	1	GSM226522
Late PPP	2	GSM226522
Protophloem	1	GSM226523
Protophloem	2	GSM226523
Protophloem	3	GSM184922	Na
Protophloem	4	GSM184923	Na
Protophloem	5	GSM184924	Na
Meristematic Xylem	1	GSM226526
Meristematic Xylem	2	GSM226526
Meristematic Xylem	3	GSM226526
Meristematic Xylem	4	GSM226528
Meristematic Xylem	5	GSM226528
Meristematic Xylem	6	GSM226528
Phloem (CC)	1	GSM226527
Phloem (CC)	2	GSM226527
Phloem (CC)	3	GSM226527
Protoxylem	1
Protoxylem	2
Protoxylem	3
Phloem	1
Phloem	2
Phloem	3
Phloem	4
Pericycle	1
Pericycle	2
Pericycle	3
Endodermis	1
Endodermis	2
Endodermis	3
Endodermis	4	GSM266672	-Fe
Endodermis	5	GSM266673	-Fe
Endodermis	6	GSM266674	-Fe
Endodermis	7	GSM184916	Na
Endodermis	8	GSM184917	Na
Endodermis	9	GSM184918	Na
Endodermis	10	GSM184898
Endodermis	11	GSM184899
Endodermis	12	GSM184900
Atrichoblast	1	GSM133989
Atrichoblast	2	GSM133990
Atrichoblast	3	GSM133991
Atrichoblast	4	GSM184889
Atrichoblast	5	GSM184890
Atrichoblast	6	GSM184891
Atrichoblast	7	GSM871254
Atrichoblast	8	GSM871255
Atrichoblast	9	GSM871256
Atrichoblast	10	GSM266662	Fe
Atrichoblast	11	GSM266663	Fe
Atrichoblast	12	GSM266664	Fe
Atrichoblast	13	GSM266665	Fe
Atrichoblast	14	GSM184907	NaCl
Atrichoblast	15	GSM184908	NaCl
Atrichoblast	16	GSM184909	NaCl
Columella	1
Columella	2
Columella	3
Columella	4	GSM871260
Columella	5	GSM871261
Columella	6	GSM871262
Columella	7	GSM266666	Fe
Columella	8	GSM266667	Fe
Columella	9	GSM266668	Fe
Columella	10	GSM184910	NaCl
Columella	11	GSM184911	NaCl
Columella	12	GSM184912	NaCl
Columella	13	GSM184892
Columella	14	GSM184893
Columella	15	GSM184894
QC	1
QC	2
QC	3	GSE61408
QC	4	GSE61408
QC	5	GSE61408
Late XPP	1	GSM871248
Late XPP	2	GSM871249
Late XPP	3	GSM871250
Late XPP	4	GSM184503
Late XPP	5	GSM184504
Late XPP	6	GSM184505
Late XPP	7	GSM184506
Late XPP	8	GSM184507	KNO3
Late XPP	9	GSM184508	KNO3
Late XPP	10	GSM184509	KNO3
Late XPP	11	GSM184510	KNO3
