# Supplementary material for: Quantification of cell identity from single-cell gene expression profiles
Source: Genome Biol. 2015 Jan 22;16(1):9. doi: 10.1186/s13059-015-0580-x (PMC4354993; doi:10.1186/s13059-015-0580-x)
Supplement: Additional file 3: Table S2. — Spec scores for root tissue markers. [file 13059_2015_580_MOESM3_ESM.xls]

## Sheet: Spec Scores
Locus	Trichoblast	Cortext	LRM	Late PPP	Protophloem	Meri. Xylem	Phloem (CC)	Protoxylem	Phloem	Pericycle	Endodermis	Atrichoblast	Columella	QC	Late XPP
AT1G01010	0	0	0	0	0	0	0	0	0	0	0	0	0	0	0
AT1G01030	0	0	0	0	0	0	0	0	0	0	0.13008	0	0	0.00207	0.28137
AT1G01040	0	0	0	0	0	0	0	0	0	0	0	0	0	0	0
AT1G01050	0	0	0	0	0	0	0	0	0	0	0	0	0	0	0
AT1G01060	0	0.08582	0.39072	0.21921	0	0	0	0	0	0.27638	0	0.17634	0	0	0.29717
AT1G01070	0	0	0.08887	0.39029	0.14915	0	0.18934	0.39029	0.23958	0.39029	0	0	0	0	0
AT1G01080	0	0	0	0	0	0	0	0	0	0	0	0	0	0	0
AT1G01090	0	0	0	0	0	0	0	0	0	0	0	0	0	0	0
AT1G01100	0	0	0	0	0	0	0	0	0	0	0	0	0	0	0
AT1G01110	0	0	0	0	0	0.47846	0	0	0	0	0.33984	0.19256	0	0.47846	0
AT1G01120	0.01786	0	0.01786	0	0	0	0	0	0	0	0.91815	0	0	0	0
AT1G01130	0.47662	0.12928	0	0	0	0	0	0	0	0	0.25333	0	0	0	0
AT1G01140	0	0	0	0	0	0	0	0	0	0	0	0	0	0	0
AT1G01150	0	0	0	0	0	0	0	0	0	0	0	0	0	0	0
AT1G01160	0	0	0	0	0	0	0	0	0	0	0	0	0	0	0
AT1G01170	0	0.2411	0.41983	0.41983	0	0	0.41983	0	0.3394	0	0	0	0	0	0
AT1G01180	0	0	0	0	0	0	0	0	0	0	0	0	0	0	0
AT1G01190	0	0	0	0	0	0	0.60272	0	0.18436	0	0	0	0	0	0.55201
AT1G01200	0	0	0	0	0	0	0	0	0	0	0	0	0	0	0
AT1G01220	0	0	0	0	0	0	0	0	0	0	0	0	0	0	0
AT1G01225	0	0	0.01204	0	0.31179	0.01204	0	0.01204	0.57407	0.01204	0	0	0	0	0
AT1G01230	0	0	0	0	0	0	0	0	0	0	0	0	0	0	0
AT1G01240	0	0	0	0	0.67371	0	0	0.67371	0.05309	0	0	0	0.13584	0	0
AT1G01250	0.15819	0.07428	0	0	0.12798	0	0	0	0	0	0.10785	0.06379	0	0	0.06208
AT1G01260	0	0	0	0	0	0	0	0	0	0	0	0	0	0	0
AT1G01280	0.00313	0.05161	0	0	0	0	0	0	0	0	0	0.08495	0.0904	0.17768	0.08247
AT1G01290	0	0	0	0	0	0	0	0	0	0	0	0	0	0	0
AT1G01300	0.34593	0	0.34593	0	0	0	0.16657	0	0	0	0	0.29548	0.25625	0	0
AT1G01310	0	0	0	0	0	0.0858	0	0	0.15128	0	0	0.07271	0	0.15913	0.11913
AT1G01320	0	0	0	0	0	0	0	0	0	0	0	0	0	0	0
AT1G01330	0	0	0	0	0	0	0	0	0	0	0	0	0	0	0
AT1G01340	0	0	0	0	0	0	0	0	0	0	0	0	0	0	0
AT1G01370	0	0	0	0	0	0	0	0	0	0	0	0	0	0	0
AT1G01380	0	0	0	0.08772	0	0	0	0	0.05908	0.10681	0	0.09488	0	0	0.12416
AT1G01390	0	0	0	0	0	0.00893	0	0.366	0.00893	0	0	0	0.00893	0	0.2037
AT1G01410	0	0	0	0	0	0	0	0	0	0	0	0	0	0	0
AT1G01420	0	0.26416	0	0	0	0	0.032	0	0.13647	0.44989	0.10165	0	0	0	0.14597
AT1G01430	0.22406	0.36165	0	0	0	0	0	0.40096	0	0	0.10612	0	0	0	0
AT1G01440	0	0	0	0.22396	0.11134	0	0	0	0	0	0	0.07145	0.11134	0.14888	0
AT1G01450	0	0	0	0	0	0	0	0	0	0	0	0	0	0	0
AT1G01460	0	0	0	0	0	0	0	0.13485	0	0	0.10366	0	0	0.1598	0.24826
AT1G01470	0	0	0	0	0	0	0	0	0	0	0	0	0	0	0
AT1G01480	0	0	0	0.01786	0	0	0	0	0	0.01786	0.91815	0	0	0	0
AT1G01490	0	0	0	0	0	0	0	0	0	0	0	0	0	0	0
AT1G01500	0	0	0	0	0	0	0	0	0	0	0	0	0	0	0
AT1G01510	0.00403	0	0.00403	0	0	0.39383	0	0.00403	0	0	0	0.1502	0	0.00403	0
AT1G01520	0	0	0	0	0	0	0	0	0	0	0	0.11693	0.12348	0.27018	0.19016
AT1G01530	0	0	0	0	0	0	0	0	0	0	0	0	0	0	0
AT1G01540	0	0	0	0	0	0	0	0	0	0	0	0	0	0	0
AT1G01550	0	0	0	0	0	0	0	0	0	0	0	0	0	0	0
AT1G01560	0	0	0	0	0	0	0	0	0	0	0	0	0	0	0
AT1G01570	0	0	0	0	0	0	0	0	0	0	0.62434	0	0.60038	0	0
AT1G01600	0	0	0.30155	0	0	0	0	0.21566	0	0.12977	0.17271	0.09219	0	0	0.20785
AT1G01610	0	0	0.22677	0	0	0	0	0.16627	0	0.40825	0.34776	0	0	0	0.14427
AT1G01620	0	0	0	0	0	0	0	0	0	0	0	0	0	0	0
AT1G01630	0	0	0	0	0	0	0	0	0	0	0	0	0	0	0
AT1G01640	0	0	0.28478	0.28478	0.25926	0	0.28478	0	0.25288	0.28478	0	0	0.25076	0	0
AT1G01650	0	0	0	0	0	0	0	0	0	0	0	0	0	0	0
AT1G01660	0	0	0	0	0	0	0	0	0	0	0	0	0	0	0
AT1G01670	0	0	0	0	0	0	0	0	0	0	0	0	0	0	0
AT1G01690	0	0	0	0	0	0	0	0	0	0	0	0	0	0	0
AT1G01700	0.17927	0	0	0	0.32141	0.13189	0	0	0	0	0	0	0	0	0.21804
AT1G01710	0	0	0	0	0	0	0	0	0	0	0	0	0	0	0
AT1G01720	0	0	0	0	0	0	0	0	0	0	0	0	0	0	0
AT1G01725	0	0	0.02811	0	0.10929	0	0.434	0	0.12958	0	0	0.10421	0.10929	0	0.13881
AT1G01730	0	0	0	0	0	0	0	0	0	0	0	0	0	0	0
AT1G01740	0.02005	0	0	0	0	0.41203	0	0	0	0	0	0.16704	0.11412	0.30227	0
AT1G01750	0.42165	0	0	0	0	0	0	0	0	0	0	0.106	0.11085	0.26625	0
AT1G01760	0	0	0	0	0	0	0	0	0	0	0	0.13221	0	0.24515	0.18801
AT1G01770	0	0.1563	0.23274	0.23274	0.19343	0	0.23274	0	0.23274	0	0	0	0.20653	0	0
AT1G01780	0.02943	0	0	0	0.02943	0.39719	0.02943	0.76495	0.02943	0	0	0	0	0	0
AT1G01790	0	0	0	0	0	0	0	0	0	0	0	0	0	0	0
AT1G01800	0	0	0	0	0	0	0	0	0	0	0	0	0	0	0
AT1G01820	0	0	0	0	0	0	0	0	0	0	0	0	0	0	0
AT1G01830	0	0	0	0	0	0	0	0	0	0	0	0	0	0	0
AT1G01840	0	0	0	0	0	0	0	0	0	0	0	0	0	0	0
AT1G01860	0	0	0	0	0	0	0	0	0	0	0	0	0	0	0
AT1G01900	0	0	0	0	0	0.16296	0	0.84856	0	0	0	0	0	0	0
AT1G01910	0	0	0	0	0	0	0	0	0	0	0	0	0	0	0
AT1G01920	0	0	0	0	0	0	0	0	0	0	0	0	0	0	0
AT1G01930	0	0	0	0	0	0	0	0	0	0	0	0	0	0	0
AT1G01940	0	0	0	0	0	0	0	0	0	0	0	0	0	0	0
AT1G01950	0	0	0	0	0	0	0	0	0	0	0	0	0	0	0
AT1G01960	0	0	0	0	0	0	0	0	0	0	0	0	0	0	0
AT1G01970	0	0	0	0	0	0	0	0	0	0	0	0	0	0	0
AT1G01980	0	0	0	0	0	0	0	0.30369	0	0	0	0.09285	0.09835	0.18635	0.13035
AT1G01990	0	0	0	0	0	0	0	0	0	0	0	0	0	0	0
AT1G02020	0	0	0	0	0	0	0	0	0	0	0	0	0	0	0
AT1G02050	0	0	0	0	0	0	0	0	0	0	0	0	0	0	0
AT1G02060	0	0	0	0	0	0	0	0	0	0	0	0	0	0	0
AT1G02070	0	0	0	0	0	0	0	0	0	0	0	0	0	0	0
AT1G02080	0	0	0	0	0	0	0	0	0	0	0	0	0	0	0
AT1G02090	0	0	0	0	0	0	0	0	0	0	0	0	0	0	0
AT1G02100	0	0	0	0	0	0	0	0	0	0	0	0	0	0	0
AT1G02110	0	0	0	0	0	0	0	0	0	0	0	0	0	0	0
AT1G02120	0.03291	0	0.03291	0	0	0	0	0.48704	0	0	0	0.11806	0.12373	0.30539	0.15676
AT1G02130	0	0	0	0	0	0	0	0	0	0	0	0	0	0	0
AT1G02140	0	0	0	0	0	0	0	0	0	0	0	0	0	0	0
AT1G02150	0	0	0	0	0	0	0	0	0	0	0	0	0	0	0
AT1G02160	0	0	0	0	0	0	0	0	0	0	0	0	0	0	0
AT1G02170	0	0	0	0	0	0	0	0	0	0	0	0	0	0	0
AT1G02180	0	0	0	0	0	0	0	0	0	0	0	0	0	0	0
AT1G02190	0.19403	0.11087	0	0	0.10422	0	0.14413	0	0	0	0	0	0.10422	0.07428	0.1396
AT1G02200	0	0	0	0	0	0	0	0	0	0	0.20926	0	0	0.17097	0.11062
AT1G02205	0	0	0	0	0	0	0	0.50967	0	0	0.47098	0	0	0	0
AT1G02220	0	0	0	0	0	0	0	0.5121	0	0	0	0	0	0	0.75148
AT1G02230	0	0	0	0	0	0	0	0	0	0	0	0	0	0	0
AT1G02250	0	0	0	0	0	0	0	0	0	0	0	0	0	0	0
AT1G02260	0.52705	0.36362	0	0	0	0	0	0	0	0	0	0.25126	0	0	0.17047
AT1G02270	0	0	0	0	0	0	0	0	0	0	0	0	0	0	0
AT1G02280	0	0	0	0	0	0	0	0	0	0	0	0	0	0	0
AT1G02300	0	0.175	0.49611	0.49611	0	0	0	0.49611	0	0	0	0	0	0	0.12078
AT1G02305	0	0	0	0	0	0	0	0	0	0	0	0	0	0	0
AT1G02310	0	0.64164	0	0	0	0	0	0	0	0	0.25161	0	0	0	0
AT1G02320	0	0	0	0.25247	0	0.10252	0	0.25247	0	0	0	0	0.13251	0.14451	0.21975
AT1G02330	0	0	0	0	0	0	0	0	0	0	0	0	0	0	0
AT1G02340	0.01102	0.62399	0	0	0	0	0	0	0	0	0	0	0	0	0.01102
AT1G02360	0	0	0	0	0	0	0	0	0	0	0	0	0	0	0
AT1G02370	0	0	0	0	0	0.34104	0	0	0	0	0	0.40871	0	0.40291	0
AT1G02400	0.06812	0.18356	0.32787	0.32787	0.17202	0	0	0	0	0.24128	0.17635	0	0	0	0
AT1G02410	0	0	0	0	0	0	0	0	0	0	0	0	0	0	0
AT1G02420	0	0	0	0	0	0	0	0	0	0	0	0	0	0	0
AT1G02430	0.58573	0.15274	0	0	0	0	0	0	0	0	0	0.27259	0.10326	0	0
AT1G02450	0.03261	0	0	0	0	0	0	0.67617	0	0	0	0	0	0	0.44214
AT1G02460	0	0	0	0	0	0	0	0	0	0	0	0	0	0	0
AT1G02470	0	0	0	0	0	0	0	0	0	0	0	0	0	0	0
AT1G02475	0.05092	0.32544	0	0.40387	0	0	0.28622	0	0.13915	0	0	0	0.26269	0	0
AT1G02490	0	0	0	0	0.06284	0	0	0	0	0	0	0.11698	0	0.15403	0.18304
AT1G02500	0	0	0	0	0	0	0	0	0	0	0	0	0	0	0
AT1G02530	0.01305	0	0	0	0	0	0	0	0	0	0	0.25295	0.62719	0	0
AT1G02540	0	0	0	0	0	0	0	0	0	0	0	0	0	0	0
AT1G02550	0	0.15104	0	0	0.11191	0.13707	0	0.09514	0	0.09514	0	0	0.06161	0	0.0799
AT1G02560	0	0	0	0	0	0	0	0	0	0	0	0	0	0	0
AT1G02570	0	0	0	0	0	0	0	0	0	0	0	0	0	0	0
AT1G02580	0.17363	0.19184	0	0	0.07527	0	0	0.11899	0	0	0	0	0	0	0.09912
AT1G02620	0	0	0	0	0	0	0	0	0	0	0	0	0	0	0
AT1G02640	0	0	0	0	0.38307	0.18887	0	0.46629	0.36226	0	0	0	0	0	0
AT1G02660	0	0	0	0	0	0	0	0	0	0	0	0	0	0	0
AT1G02670	0	0	0	0	0	0	0	0	0	0	0	0	0.41144	0.5476	0.17626
AT1G02680	0	0	0	0	0	0	0	0	0	0	0	0	0	0	0
AT1G02690	0	0	0.3997	0	0	0.23381	0	0	0	0.3997	0	0.29602	0	0.20063	0
AT1G02700	0	0	0	0.01554	0.07578	0	0.21633	0.21633	0.09084	0.11594	0.06574	0	0	0	0
AT1G02710	0	0	0	0	0	0	0	0	0	0	0	0	0	0	0
AT1G02720	0	0	0	0.02548	0	0	0.02548	1	0.02548	0	0	0	0	0	0
AT1G02730	0	0	0.39118	0	0	0	0	0	0	0.39118	0	0.31041	0	0.19733	0
AT1G02740	0	0	0	0	0	0	0	0	0	0	0	0	0	0	0
AT1G02750	0	0	0	0	0	0	0	0	0	0	0	0	0	0	0
AT1G02780	0	0	0	0	0	0	0	0	0	0	0	0	0	0	0
AT1G02790	0	0.08898	0	0	0	0.08898	0	0	0.12907	0	0.04889	0.099	0	0	0.09627
AT1G02800	0.11909	0.1103	0	0	0	0.06634	0	0.19821	0	0	0	0	0	0.07162	0.12628
AT1G02810	0	0	0	0	0	0	0	0	0	0	0	0	0	0	0
AT1G02813	0	0	0	0	0	0	0	0.01797	0	0	0.80221	0	0	0	0.01797
AT1G02816	0	0	0	0	0	0	0	0	0	0	0	0	0	0	0
AT1G02820	0	0	0	0	0	0	0	0.15925	0	0.15925	0	0	0.40343	0	0
AT1G02830	0	0	0	0	0	0	0	0	0	0	0	0	0	0	0
AT1G02840	0	0	0	0	0	0	0	0	0	0	0	0	0	0	0
AT1G02850	0	0.47738	0.25839	0	0	0	0	0	0	0	0	0	0	0	0.35793
AT1G02860	0	0	0	0	0	0	0	0.80995	0	0	0	0	0.23539	0	0
AT1G02870	0	0	0.52253	0	0	0.52253	0.21323	0	0	0.05858	0	0.29056	0	0	0
AT1G02890	0	0	0	0	0	0	0	0	0	0	0	0	0	0	0
AT1G02900	0	0	0	0	0	0	0	0	0	0	0	0	0	0	0
AT1G02910	0	0	0	0	0	0	0	0	0	0	0	0	0	0	0
AT1G02930	0.45887	0.31858	0.03799	0	0	0	0	0	0	0.03799	0	0	0	0	0.26756
AT1G02940	0	0	0	0	0	0	0	0	0	0	0	0	0	0	0
AT1G02950	0	0	0	0	0.6047	0	0	0	0.74633	0	0	0	0	0	0
AT1G02960	0	0	0	0	0	0	0	0	0	0	0	0	0	0	0
AT1G02970	0	0	0	0	0	0	0	0	0	0	0	0	0	0	0
AT1G02980	0.00787	0	0	0.00787	0	0	0	0.23159	0	0.00787	0.0638	0	0	0	0.43497
AT1G03000	0	0	0	0	0	0	0	0	0	0	0	0	0	0	0
AT1G03010	0	0	0	0	0	0.62794	0	0.74557	0.03976	0	0	0	0	0	0
AT1G03020	0	0	0	0	0.09002	0	0	0.00354	0	0.00354	0.07561	0	0	0.17651	0.12147
AT1G03030	0	0	0	0	0	0	0	0	0	0	0	0	0	0	0
AT1G03040	0	0	0.04477	0.45964	0	0	0.32135	0	0	0.04477	0.35593	0	0	0.12775	0.15792
AT1G03050	0.15067	0	0	0	0.12713	0.11144	0	0.26835	0	0	0	0	0.09575	0.08006	0
AT1G03055	0	0	0	0	0	0	0	0	0	0	0	0	0	0	0
AT1G03060	0	0	0	0	0	0	0	0	0	0	0	0	0	0	0
AT1G03070	0	0	0	0.02636	0.02636	0	0.02636	0.75332	0.2081	0.02636	0	0.07179	0	0	0
AT1G03080	0.21625	0	0	0	0	0	0	0.39964	0	0	0	0	0	0	0.1329
AT1G03090	0.02633	0.18124	0	0.02633	0	0	0	0.72343	0	0	0	0	0	0.02633	0
AT1G03100	0	0	0	0	0	0.41901	0	0	0	0	0	0.16213	0	0.008	0
AT1G03110	0	0	0	0	0	0.55442	0	0	0	0	0	0.26185	0	0.34637	0
AT1G03130	0	0	0	0	0	0	0	0	0	0	0	0	0	0	0
AT1G03140	0	0	0	0	0	0	0	0	0	0	0	0	0	0	0
AT1G03150	0	0	0	0	0	0	0	0	0	0	0	0	0	0	0
AT1G03160	0	0	0	0	0	0	0	0	0	0	0	0	0	0	0
AT1G03170	0	0.11218	0	0.18446	0.26252	0	0.31456	0	0.24951	0	0	0	0	0	0.17263
AT1G03180	0	0	0	0	0	0	0	0	0	0	0	0	0	0	0
AT1G03190	0	0	0	0	0	0	0	0	0	0	0	0	0	0	0
AT1G03210	0	0	0	0	0	0	0	0	0	0	0	0	0	0	0
AT1G03220	0	0	0	0	0	0	0	0	0	0	0	0	0	0	0
AT1G03240	0	0	0	0.30002	0.14233	0	0	0	0	0	0	0.08648	0.14233	0.19489	0.13277
AT1G03250	0	0	0	0	0	0	0	0	0	0	0	0	0	0	0
AT1G03260	0	0	0	0	0	0	0	0	0	0	0	0	0	0	0
AT1G03270	0	0	0	0	0	0	0	0	0	0	0	0	0.56802	0.15128	0
AT1G03280	0	0	0	0	0	0	0	0	0	0	0	0	0	0	0
AT1G03290	0	0	0	0	0	0	0	0	0	0	0	0	0	0	0
AT1G03300	0	0	0	0	0	0	0	0	0	0	0	0	0	0	0
AT1G03310	0	0	0	0	0.2668	0.11794	0	0.01162	0	0	0	0	0.47945	0	0
AT1G03320	0	0	0	0	0	0	0	0	0	0	0	0	0	0	0
AT1G03330	0	0	0	0	0	0	0	0	0	0	0	0	0	0	0
AT1G03350	0	0	0	0	0	0.0991	0	0.42988	0	0	0	0.10737	0.11233	0.2711	0.1412
AT1G03360	0	0	0	0	0	0	0	0	0	0	0	0	0	0	0
AT1G03370	0.58	0	0	0.0277	0	0	0	0	0	0.0277	0	0.13126	0.17498	0	0.17833
AT1G03380	0	0	0	0	0	0	0	0	0	0	0	0	0	0	0
AT1G03390	0	0	0	0	0	0	0	0	0	0	0	0	0	0	0
AT1G03400	0	0.26373	0	0	0	0	0	0	0	0	0	0	0	0	0.56297
AT1G03410	0	0.14778	0	0	0.21816	0	0.4557	0	0.4557	0	0	0.25775	0	0	0
AT1G03420	0	0	0	0	0	0	0	0	0	0	0	0	0	0	0
AT1G03430	0	0	0	0	0	0	0	0	0	0	0	0	0	0	0
AT1G03440	0	0	0	0	0	0	0	0	0	0	0	0	0	0	0
AT1G03445	0.02607	0.09163	0	0	0	0.12441	0	0.61615	0	0	0	0	0	0	0.07971
AT1G03457	0	0	0	0	0	0	0	0	0	0	0	0	0	0	0
AT1G03470	0	0	0	0	0	0	0	0	0	0	0	0	0	0	0
AT1G03475	0	0	0	0	0	0	0	0	0	0	0	0	0	0	0
AT1G03490	0.02751	0	0	0	0.104	0.09125	0	0.40996	0	0	0	0	0	0	0.13181
AT1G03495	0	0	0	0	0	0.34469	0	0	0	0	0	0.1363	0	0.21132	0.19313
AT1G03510	0	0	0.00906	0.00906	0	0.21709	0	0	0	0.00906	0	0.08707	0	0	0.236
AT1G03520	0.51847	0.20951	0	0.05503	0.14772	0	0	0.51847	0.05503	0	0.09365	0	0	0	0
AT1G03530	0	0	0	0	0	0	0	0	0	0	0	0	0	0	0
AT1G03540	0.16452	0	0	0	0	0.11423	0	0.21481	0	0	0	0.07022	0.07399	0.13434	0.09594
AT1G03550	1	0	0	0	0	0	0	0.02548	0	0	0	0.02548	0.02548	0.02548	0
AT1G03560	0	0	0	0	0	0	0	0	0	0	0	0	0	0	0
AT1G03590	0	0	0	0	0	0	0	0	0	0	0	0	0	0	0
AT1G03600	0	0.31142	0.04293	0.38813	0	0	0	0	0	0.158	0	0.17238	0	0	0.19984
AT1G03610	0	0	0	0	0	0	0.25218	0.70213	0.02721	0	0	0.11158	0.02721	0	0
AT1G03620	0	0	0	0	0	0	0	0	0	0	0	0	0	0	0
AT1G03630	0.14336	0	0.0197	0.14336	0	0	0	0	0	0	0	0	0	0.06917	0.22206
AT1G03660	0.80955	0.11277	0	0	0	0	0.02567	0.02567	0.02567	0	0	0.07466	0	0	0
AT1G03675	0	0	0	0	0	0	0	0	0	0	0	0	0	0	0
AT1G03687	0	0	0	0	0	0	0	0	0	0	0	0	0	0	0
AT1G03700	0	0	0	0	0	0	0	0	0	0	0.61588	0	0	0	0.15709
AT1G03710	0	0	0	0	0	0	0	0	0	0	0	0	0	0	0
AT1G03720	0	0	0	0	0.07961	0	0	0	0	0	0	0	0.10106	0.14396	0.27852
AT1G03730	0	0	0	0	0	0	0	0	0	0	0	0	0	0	0
AT1G03740	0.007	0	0	0	0	0	0	0	0	0.007	0	0.10594	0.11253	0.3236	0.15091
AT1G03750	0	0	0	0	0	0	0	0	0	0	0	0	0	0	0
AT1G03760	0	0	0	0	0	0	0	0	0	0	0	0	0	0	0
AT1G03770	0	0	0	0	0	0	0	0	0	0	0	0	0	0	0
AT1G03780	0	0	0	0	0	0	0	0	0	0	0	0	0	0	0
AT1G03790	0	0.16424	0	0	0.36964	0	0	0	0.2376	0	0.16424	0	0	0	0
AT1G03820	0.05713	0	0.56799	0.05713	0.05713	0.31256	0	0.56799	0	0.05713	0	0	0	0	0
AT1G03830	0	0	0	0	0	0	0	0	0	0	0	0	0	0	0
AT1G03840	0	0.1989	0.05501	0.48669	0	0	0.05501	0	0	0.48669	0.05501	0	0	0.14135	0.09425
AT1G03850	0.27642	0.40718	0	0	0	0	0	0.5118	0	0	0.08027	0	0	0	0
AT1G03860	0	0	0	0	0	0	0	0	0	0	0	0	0	0	0
AT1G03870	0	0	0	0	0	0	0	0	0	0	0	0	0	0	0
AT1G03880	0	0	0	0	0	0.15404	0	0	0	0	0.1914	0.08867	0	0	0.12687
AT1G03890	0	0.11911	0	0	0	0	0	0.33303	0.01216	0	0	0	0.10842	0	0.27469
AT1G03900	0	0	0	0	0	0	0	0	0	0	0	0	0	0	0
AT1G03905	0	0	0	0	0	0	0	0	0	0	0	0	0	0	0
AT1G03910	0	0	0	0	0	0	0	0	0	0	0	0	0	0	0
AT1G03920	0	0	0	0	0	0	0	0.74404	0	0	0.74404	0	0	0	0
AT1G03930	0	0	0	0	0	0	0	0.47888	0.25525	0	0	0.11548	0.12107	0	0.19426
AT1G03950	0	0	0	0	0	0	0	0	0	0	0	0	0	0	0
AT1G03960	0	0	0	0	0	0	0	0	0	0	0	0	0	0	0
AT1G03970	0	0	0	0	0	0	0	0	0	0	0	0	0	0	0
AT1G03980	0	0	0	0	0	0	0	0	0	0	0	0	0	0	0
AT1G03990	0	0	0	0	0.59977	0	0	0.02192	0.56366	0	0	0	0	0	0
AT1G04000	0	0	0	0	0	0	0	0	0	0	0	0	0	0	0
AT1G04010	0	0	0	0	0	0	0	0	0	0	0	0	0	0	0
AT1G04020	0	0	0	0	0	0	0	0	0	0	0	0	0	0	0
AT1G04030	0	0	0.04448	0.04448	0	0.11686	0	0	0	0.47874	0	0.12591	0.39189	0.30504	0
AT1G04040	0	0	0	0	0	0	0	0	0	0	0	0	0	0	0
AT1G04050	0	0	0	0	0	0	0	0	0	0	0	0	0	0	0
AT1G04060	0	0	0	0	0.06336	0	0	0.09991	0	0	0.07707	0	0.04508	0.17302	0.10822
AT1G04070	0	0	0	0	0	0	0	0	0	0	0	0	0	0	0
AT1G04080	0	0	0	0	0	0	0	0	0	0	0	0	0	0	0
AT1G04090	0	0	0	0	0	0	0	0	0	0	0	0	0	0	0
AT1G04100	0	0	0	0	0.40628	0	0	0.49415	0.38431	0.05479	0	0	0.31841	0	0
AT1G04110	0	0	0	0	0	0	0	0	0	0	0	0	0	0	0
AT1G04120	0	0	0	0	0	0	0	0	0	0	0	0	0	0	0
AT1G04130	0	0	0	0.0438	0	0.34147	0.0438	0	0	0.401	0.10333	0.2224	0	0.11524	0
AT1G04140	0	0	0	0	0	0	0	0	0	0	0	0	0	0	0
AT1G04150	0	0	0	0	0	0	0	0	0	0	0	0	0	0	0
AT1G04160	0.59354	0	0	0	0.14051	0	0	0.02725	0	0	0	0.13343	0.17826	0	0
AT1G04170	0	0	0	0	0	0	0	0	0	0	0	0	0	0	0
AT1G04190	0	0	0	0	0	0	0	0	0	0	0	0	0	0	0
AT1G04200	0	0	0	0	0	0	0	0	0	0	0	0	0	0	0
AT1G04220	0	0	0.02277	0	0	0	0	0	0	0	0.59745	0	0	0	0.36473
AT1G04230	0	0	0	0	0	0	0	0	0	0	0	0	0	0	0
AT1G04240	0	0	0	0	0	0	0	0	0	0	0	0	0	0	0
AT1G04250	0	0	0	0	0	0	0	0	0	0	0	0	0	0	0
AT1G04260	0	0	0	0	0	0	0	0	0	0	0	0	0	0	0
AT1G04270	0	0	0	0	0	0	0	0	0	0	0	0	0	0	0
AT1G04290	0	0	0	0	0	0	0	0	0	0	0	0	0	0	0
AT1G04300	0	0	0	0	0	0	0	0	0	0	0	0	0	0	0
AT1G04310	0	0	0.02839	0.59299	0.25423	0	0.02839	0	0.02839	0	0	0	0.10367	0.14131	0
AT1G04330	0	0	0	0.05938	0.38593	0	0.60363	0	0.60363	0	0	0	0	0	0
AT1G04340	0	0	0	0	0	0	0	0	0	0	0	0	0	0	0
AT1G04350	0	0	0	0	0	0	0	0	0	0	0	0	0	0	0
AT1G04360	0	0	0	0	0	0	0	0	0	0	0	0	0	0	0
AT1G04380	0.34524	0.17748	0	0	0	0	0	0.24458	0	0	0.14393	0	0	0	0.23543
AT1G04390	0	0	0.22064	0.22064	0.12369	0	0	0	0	0.11292	0	0	0	0.12369	0.11781
AT1G04400	0	0	0	0	0	0	0	0	0	0	0	0	0	0	0
AT1G04410	0	0	0	0	0	0	0	0	0	0	0	0	0	0	0
AT1G04420	0	0	0	0	0	0	0	0	0	0	0	0	0	0	0
AT1G04430	0	0	0	0	0	0	0	0	0	0	0	0	0	0	0
AT1G04440	0	0	0	0	0	0	0	0	0	0	0	0	0	0	0
AT1G04470	0	0.07516	0	0	0	0	0	0	0	0	0	0	0.0685	0	0.1992
AT1G04480	0	0	0	0	0	0	0	0	0	0	0	0	0	0	0
AT1G04490	0.175	0.16434	0.07907	0	0	0	0	0.27092	0	0.27092	0	0	0	0.19418	0.23604
AT1G04500	0	0	0	0	0	0	0	0	0	0	0	0	0	0	0
AT1G04510	0	0	0	0	0	0	0	0	0	0	0	0	0	0	0
AT1G04520	0	0.19074	0	0	0.43441	0.10372	0	0	0.27776	0	0	0	0	0	0
AT1G04530	0	0	0	0	0	0	0	0	0	0	0	0	0	0	0
AT1G04540	0	0	0	0	0	0.02548	0	1	0	0	0	0	0	0	0
AT1G04550	0	0	0.05941	0.28772	0.05941	0.51603	0	0.51603	0	0.05941	0	0	0	0.24206	0.05941
AT1G04560	0	0	0	0	0.27893	0	0	0	0	0	0.12135	0.16075	0.12485	0	0
AT1G04580	0	0.00828	0	0	0.26516	0.15099	0	0	0.00828	0	0	0	0	0	0.16397
AT1G04590	0	0	0.37981	0	0	0.32578	0	0	0	0	0	0.27851	0.25014	0.18531	0
AT1G04600	0	0	0	0	0	0.01188	0	0	0	0	0	0	0.72558	0.01188	0
AT1G04610	0	0	0	0	0	0	0	0	0	0	0	0	0.61243	0.61243	0
AT1G04620	0	0	0	0	0	0	0	0	0	0	0	0	0	0	0
AT1G04630	0	0	0	0	0	0	0	0	0	0	0	0	0	0	0
AT1G04640	0	0	0	0	0	0	0	0	0	0	0	0	0	0	0
AT1G04645	0	0	0	0	0.15494	0.13144	0	0.09227	0.07269	0	0.09227	0	0	0	0.14212
AT1G04650	0	0	0	0	0	0	0	0	0	0	0	0	0	0	0
AT1G04660	0	0	0	0	0	0	0	0	0	0	0.39809	0	0.23302	0.29304	0.18664
AT1G04670	0	0	0	0	0	0	0	0.42855	0	0	0	0	0.26098	0	0.12387
AT1G04680	0	0	0	0	0	0	0	0	0	0	0	0	0	0	0
AT1G04690	0	0	0	0	0	0	0	0	0	0	0	0	0	0	0
AT1G04700	0.53926	0	0	0	0	0	0	0	0	0	0	0	0.53926	0	0
AT1G04710	0	0	0	0	0	0	0	0	0	0	0	0	0	0	0
AT1G04730	0	0	0	0	0	0	0	0	0	0	0	0	0	0	0
AT1G04750	0	0	0	0	0	0	0	0	0	0	0	0	0	0	0
AT1G04760	0	0	0	0	0	0.02548	0	1	0	0	0	0	0	0	0
AT1G04770	0	0	0	0	0	0	0	0	0	0	0	0	0	0	0
AT1G04780	0	0	0	0	0	0	0	0	0	0	0	0	0	0	0
AT1G04790	0	0	0	0	0	0	0	0	0	0	0	0	0	0	0
AT1G04800	0	0	0	0	0	0	0	0	0	0	0	0	0.09125	0	0.25413
AT1G04810	0	0	0	0	0	0	0	0	0	0	0	0	0	0	0
AT1G04820	0	0	0	0	0	0	0	0	0	0	0	0	0	0	0
AT1G04830	0	0	0	0	0	0	0	0	0	0	0	0	0	0	0
AT1G04840	0.18544	0	0	0.03771	0.06725	0.13619	0	0	0.07464	0	0	0	0	0	0.10486
AT1G04850	0	0	0	0	0	0	0	0	0	0	0	0	0	0	0
AT1G04860	0	0	0	0	0	0	0	0	0	0	0	0	0	0	0
AT1G04870	0	0	0	0	0	0	0	0	0	0	0	0	0	0	0
AT1G04880	0	0.14168	0	0	0.5048	0.19356	0	0	0.38808	0	0	0	0	0	0
AT1G04900	0.02531	0	0	0	0	0.46631	0	0	0	0	0	0.42221	0	0.23699	0
AT1G04910	0.45317	0.27951	0	0	0	0.25781	0	0.45317	0	0	0	0.13571	0	0	0
AT1G04920	0	0	0	0	0	0	0	0	0	0	0	0	0	0	0
AT1G04930	0	0	0	0	0	0	0	0	0	0	0	0	0	0	0
AT1G04940	0	0	0	0	0	0	0	0	0	0	0	0	0	0	0
AT1G04950	0	0	0	0	0	0	0	0	0	0	0	0	0	0	0
AT1G04960	0	0	0	0	0	0	0	0	0	0	0	0	0	0	0
AT1G04970	0	0	0	0	0	0	0	0	0	0	0	0	0	0	0
AT1G04980	0	0	0	0	0	0	0	0	0	0	0	0	0	0	0
AT1G04985	0	0	0	0	0	0	0	0	0	0	0	0	0	0	0
AT1G04990	0	0	0	0	0	0	0	0	0	0	0	0	0	0	0
AT1G05000	0	0	0	0	0	0	0	0	0	0	0	0	0	0	0
AT1G05010	0	0	0	0	0	0	0	0	0	0	0	0	0	0	0
AT1G05020	0	0	0	0	0	0	0	0	0	0	0	0	0	0	0
AT1G05030	0	0	0	0	0	0	0	0	0	0	0	0	0	0	0
AT1G05040	0.09555	0	0	0.14759	0	0	0	0	0.12157	0	0	0.06303	0	0	0.09082
AT1G05050	0.34384	0	0	0	0.16348	0.29374	0	0.04324	0	0.04324	0	0.13718	0	0	0
AT1G05060	0	0	0	0	0	0	0	0	0	0	0	0	0	0	0
AT1G05070	0	0	0	0	0	0	0	0	0	0	0	0	0	0	0
AT1G05090	0	0	0	0	0	0	0	0	0	0	0	0	0	0	0
AT1G05120	0	0	0	0	0	0	0	0	0	0	0	0	0	0	0
AT1G05130	0.25103	0.11401	0	0	0	0	0	0.00439	0	0	0	0	0	0	0.09408
AT1G05140	0	0	0	0	0	0	0	0	0	0	0	0	0	0	0
AT1G05150	0	0	0	0	0	0	0	0	0	0	0	0	0	0	0
AT1G05160	0	0	0	0	0	0	0	0	0	0	0	0	0	0	0
AT1G05170	0	0	0	0	0	0	0	0.64841	0	0	0	0.30012	0.19434	0	0
AT1G05180	0	0	0	0	0	0	0	0	0	0	0	0	0	0	0
AT1G05190	0	0	0	0	0	0	0	0	0	0	0	0	0	0	0
AT1G05200	0	0	0	0	0.51044	0	0	0.3533	0.27473	0	0	0	0.22759	0	0
AT1G05205	0	0	0	0	0	0	0	0	0	0	0	0	0	0	0
AT1G05210	0.77114	0.10863	0	0	0	0.02581	0	0	0	0	0	0.11898	0	0	0
AT1G05230	0	0	0	0	0	0	0	0	0	0	0	0	0	0	0
AT1G05250	0.65424	0	0	0	0	0	0	0	0	0	0	0.14398	0	0	0
AT1G05260	0	0	0	0	0	0	0	0	0	0	0.69958	0	0	0	0
AT1G05270	0	0	0	0	0	0	0	0	0	0	0	0	0	0	0
AT1G05280	0	0	0	0	0	0	0	0	0	0	0	0	0	0	0
AT1G05290	0	0	0	0	0	0	0	0	0	0	0	0	0	0	0
AT1G05300	0.66407	0.2399	0	0.02781	0	0	0	0	0	0	0	0.18688	0	0	0.02781
AT1G05310	0	0	0	0	0	0	0	0.91367	0	0	0	0	0.08474	0	0
AT1G05320	0.56408	0.16765	0	0.05438	0	0	0	0.56408	0	0	0	0.18181	0	0	0
AT1G05330	0.22774	0	0	0	0.1154	0	0.0405	0.41498	0.32136	0	0	0	0	0	0.10859
AT1G05340	0	0	0	0	0	0	0	0	0	0	0	0	0	0	0
AT1G05350	0	0	0	0	0	0	0	0	0	0	0	0	0	0	0
AT1G05360	0	0	0	0	0	0	0	0	0	0	0	0	0	0	0
AT1G05370	0	0.10833	0	0	0.24386	0	0	0	0.19304	0	0	0	0	0.12188	0.07753
AT1G05380	0	0	0	0	0	0	0	0	0	0	0	0	0	0	0
AT1G05385	0	0	0	0	0	0	0	0	0	0	0	0	0	0	0
AT1G05400	0	0	0	0	0	0	0	0	0	0	0	0	0	0	0
AT1G05410	0	0	0	0	0	0	0	0	0	0	0	0	0	0	0
AT1G05430	0	0	0	0	0	0	0	0	0	0	0	0	0	0	0
AT1G05440	0	0	0.0177	0	0.20267	0.40306	0	0	0	0.0177	0	0.1333	0	0.20267	0
AT1G05450	0	0	0	0	0.02634	0	0	0.81522	0	0	0.22356	0	0	0	0
AT1G05460	0	0	0	0	0.17564	0.34269	0	0	0	0	0	0	0.12424	0.25274	0
AT1G05470	0	0	0.40303	0.06356	0.40303	0.17672	0.06356	0	0.14843	0.28987	0	0	0	0	0
AT1G05480	0	0	0	0	0.68916	0	0	0.03339	0.03339	0	0.47057	0	0	0	0
AT1G05490	0	0.06039	0	0	0.14971	0	0	0.08666	0	0	0	0.08174	0	0	0.05084
AT1G05500	0	0	0	0	0	0	0	0	0	0	0	0	0	0	0
AT1G05510	0	0	0	0	0	0	0	0.11846	0	0	0	0.06996	0.07411	0.20716	0.06807
AT1G05520	0	0	0	0	0	0	0	0	0	0	0	0	0	0	0
AT1G05540	0	0	0	0	0	0	0	0	0	0	0	0	0	0	0
AT1G05550	0	0	0	0	0	0	0	0	0	0	0	0	0	0	0
AT1G05570	0.02548	1	0	0	0	0	0.02548	0.02548	0.02548	0	0	0	0	0	0.02548
AT1G05580	0	0	0.78586	0	0	0	0	0	0	0.02741	0	0	0	0.02741	0.30321
AT1G05590	0	0	0	0	0	0.32842	0	0	0	0	0	0.36426	0.11052	0.24814	0.13554
AT1G05600	0.03318	0	0.55604	0.29461	0	0.29461	0	0	0	0	0	0.09854	0	0.03318	0
AT1G05610	0	0	0	0	0.6047	0	0	0	0.74633	0	0	0	0	0	0
AT1G05620	0	0	0	0	0	0	0	0	0	0	0	0	0	0	0
AT1G05630	0.66328	0	0	0	0.02619	0	0	0.02619	0	0.02619	0	0.14564	0	0.02619	0
AT1G05650	0.51933	0.13816	0	0	0	0	0	0	0	0	0	0.24366	0	0	0
AT1G05670	0	0	0	0	0	0	0	0	0	0	0	0	0	0	0
AT1G05680	0	0.42555	0	0	0	0	0	0	0	0	0	0.2482	0	0	0
AT1G05690	0	0	0	0	0	0	0	0	0	0	0	0	0	0	0
AT1G05700	0.70986	0	0	0	0	0	0	0.02642	0	0	0	0.15457	0.16311	0	0.02642
AT1G05710	0	0.37468	0.40949	0.40949	0	0	0	0	0	0.30505	0.35727	0	0	0	0
AT1G05720	0	0	0	0	0	0	0	0	0	0	0	0	0	0	0
AT1G05740	0	0	0	0	0	0	0	0	0	0	0	0	0	0	0
AT1G05750	0	0	0	0	0	0	0	0	0	0	0	0	0	0	0
AT1G05760	0	0	0	0	0.74404	0	0	0	0.74404	0	0	0	0	0	0
AT1G05770	0	0	0	0	0.6047	0	0	0	0.74633	0	0	0	0	0	0
AT1G05790	0	0	0	0	0	0	0	0	0	0	0	0	0	0	0
AT1G05800	0.03807	0	0.03807	0.42969	0.19472	0	0	0	0	0.29915	0.0707	0	0.09028	0	0.21608
AT1G05805	0	0	0	0	0	0	0	0	0	0	0	0	0	0	0
AT1G05810	0.64126	0	0.33538	0.0295	0	0	0.0295	0.0295	0.0295	0.0295	0	0.06774	0	0	0
AT1G05840	0	0	0	0	0	0	0	0	0	0	0	0	0	0	0
AT1G05850	0	0	0	0	0	0	0	0	0	0	0	0	0	0	0
AT1G05860	0	0	0	0	0	0	0	0	0	0	0	0	0	0	0
AT1G05880	0	0	0	0	0.13561	0.11467	0	0	0	0	0	0.06884	0.07277	0	0.20989
AT1G05890	0	0	0	0	0	0	0	0	0	0	0	0	0	0	0
AT1G05900	0	0	0	0	0	0	0	0	0	0	0	0	0	0	0
AT1G05910	0	0	0	0	0	0	0	0	0	0	0	0	0	0	0
AT1G05920	0	0	0	0.00338	0	0	0	0.15813	0.11944	0	0	0	0.15813	0.00338	0.04558
AT1G05940	0	0	0	0	0	0	0	0	0	0	0	0	0	0	0
AT1G05950	0	0	0.22012	0	0	0.22012	0	0	0	0.22012	0	0.19027	0.1989	0.22012	0
AT1G05960	0	0	0	0	0	0	0	0	0	0	0	0	0	0	0
AT1G05990	0	0	0	0	0.00765	0	0	0	0	0	0	0.1137	0.09249	0.17733	0.23904
AT1G06000	0	0	0	0	0	0	0	0	0	0	0	0	0	0	0
AT1G06010	0.46126	0	0	0	0	0.10731	0.03652	0	0	0	0	0.27543	0	0.29136	0
AT1G06020	0	0	0	0	0	0	0	1	0	0	0	0	0.02548	0	0
AT1G06040	0	0	0	0	0	0	0	0	0	0	0	0	0	0	0
AT1G06050	0	0	0	0	0	0	0	0	0	0	0	0	0	0	0
AT1G06060	0	0	0	0	0	0	0	0	0	0	0	0	0	0	0
AT1G06070	0	0	0	0	0	0	0	0.36816	0	0	0	0.13915	0.1683	0.23492	0
AT1G06080	0.57278	0	0	0	0	0	0	0	0	0	0	0.43917	0.25211	0	0
AT1G06100	0.31601	0	0	0	0	0.02946	0	0.60256	0	0	0	0.06528	0.06766	0	0
AT1G06110	0	0	0	0	0	0	0	0	0	0	0	0	0	0	0
AT1G06120	0	0	0	0	0	0	0	0	0	0	0	0	0	0	0
AT1G06130	0	0	0	0	0	0	0	0	0	0	0	0	0	0	0
AT1G06140	0	0	0	0	0	0.10647	0	0	0	0	0	0.11855	0	0.00978	0.43169
AT1G06150	0	0	0	0	0	0	0	0	0	0	0	0	0	0	0
AT1G06160	0	0	0.19789	0.32746	0	0	0	0	0	0.32746	0	0	0	0	0.25678
AT1G06170	0	0	0	0	0.51656	0	0	0.63592	0.0391	0	0	0	0	0	0.20187
AT1G06180	0	0	0	0	0	0	0	0	0	0	0	0	0	0	0
AT1G06190	0	0	0	0	0	0	0	0	0	0	0	0	0	0	0
AT1G06200	0	0	0	0	0	0	0	0	0	0	0	0	0	0	0
AT1G06210	0	0	0	0	0	0	0	0	0	0	0	0	0	0	0
AT1G06220	0	0	0	0	0	0	0	0	0	0	0	0	0	0	0
AT1G06225	0	0	0	0	0.11397	0	0	0	0	0	0.00394	0	0	0.00394	0.25401
AT1G06230	0	0	0	0	0	0	0	0	0	0	0	0	0	0	0
AT1G06240	0	0	0	0	0	0	0	0	0	0	0	0	0	0	0
AT1G06250	0	0	0	0	0	0.15509	0	0.2074	0	0	0	0.13874	0.13417	0.14463	0.1218
AT1G06260	0	0	0	0	0	0	0	0	0	0	0	0	0	0	0
AT1G06270	0	0	0	0	0	0	0	0	0	0	0	0	0	0	0
AT1G06290	0	0	0	0	0	0	0	0	0	0	0	0	0	0	0
AT1G06310	0	0	0	0	0	0	0	0	0	0	0	0	0	0	0
AT1G06320	0	0	0	0	0	0	0	0	0	0	0	0	0	0	0
AT1G06340	0	0	0	0	0	0.17884	0	0	0	0	0.13928	0	0	0.16302	0.12849
AT1G06350	0	0	0	0	0	0	0	0	0	0	0	0	0	0	0
AT1G06380	0	0	0.01595	0	0	0.63787	0.01595	0	0	0	0	0.34246	0	0	0
AT1G06390	0.02681	0	0	0	0	0.13867	0	0.69799	0	0	0	0.02681	0.02681	0	0.20986
AT1G06400	0	0	0	0	0	0	0	0	0	0	0	0	0	0	0
AT1G06410	0	0	0	0	0	0	0	0	0	0	0	0	0	0	0
AT1G06420	0	0	0	0	0	0	0	0	0	0	0	0.1566	0.47298	0.43878	0
AT1G06430	0	0.78929	0	0.01623	0	0	0	0	0	0.01623	0	0	0	0	0.09529
AT1G06440	0	0	0	0	0	0	0	0	0	0	0	0	0	0	0
AT1G06450	0	0	0	0	0	0	0	0	0	0	0	0	0	0	0
AT1G06460	0	0	0	0	0.01254	0	0.01254	0	0.01254	0	0	0	0.5506	0.14706	0
AT1G06470	0.02707	0	0	0	0	0.28216	0	0.79235	0	0	0	0	0.02707	0	0
AT1G06490	0	0	0	0	0.74782	0	0	0	0.5699	0	0	0	0	0	0
AT1G06500	0	0	0.51747	0.04325	0.42263	0.20133	0.04325	0	0.28036	0.04325	0	0	0	0.04325	0
AT1G06510	0	0	0	0	0	0	0	0	0	0	0	0	0	0	0
AT1G06520	0	0	0	0	0	0	0	0	0	0	0	0	0	0	0
AT1G06530	0	0	0	0	0	0	0	0	0	0	0	0	0	0	0
AT1G06540	0	0.07834	0	0.0068	0	0	0	0.0068	0	0	0.27506	0	0	0	0.35798
AT1G06550	0	0	0	0	0	0	0	0	0	0	0	0	0	0	0
AT1G06560	0	0	0	0	0.0148	0.50778	0.0148	0	0	0.0148	0	0.19967	0	0.13312	0
AT1G06570	0	0.17977	0.02972	0.47987	0	0	0	0	0	0.02972	0.21728	0	0	0	0
AT1G06580	0	0	0.03843	0.27757	0.13409	0.158	0	0.11814	0	0	0	0	0	0.18191	0.10365
AT1G06590	0	0	0	0	0	0	0	0	0	0	0	0	0	0	0
AT1G06620	0	0	0	0	0	0	0	0	0	0	0	0	0	0	0
AT1G06630	0	0	0	0	0	0	0	0	0	0	0	0	0	0	0
AT1G06640	0	0	0	0	0	0	0	0	0	0	0	0	0	0	0
AT1G06650	0	0.44888	0.05546	0.49806	0	0	0.35053	0	0.05546	0	0	0	0	0	0.29688
AT1G06670	0	0	0	0	0	0	0	0	0	0	0	0	0	0	0
AT1G06680	0	0.28676	0.05214	0.31608	0	0	0.14012	0	0.11813	0.14012	0	0	0	0	0.22011
AT1G06690	0	0	0	0	0	0	0	0	0	0	0	0	0	0	0
AT1G06700	0	0	0	0	0	0	0	0	0	0	0	0	0	0	0
AT1G06710	0	0	0	0	0	0	0	0	0	0	0	0	0	0	0
AT1G06720	0	0	0.01615	0	0	0.4552	0	0	0	0	0	0.24665	0	0.12152	0
AT1G06730	0	0	0	0	0	0	0	0	0	0	0	0	0	0	0
AT1G06740	0	0	0	0	0	0	0	0	0	0	0	0	0	0	0
AT1G06750	0	0	0	0	0	0	0	0	0	0	0	0.11657	0.25279	0.33063	0.12542
AT1G06760	0	0	0	0	0	0	0	0	0	0	0	0	0	0	0
AT1G06770	0	0	0	0	0	0	0	0	0	0	0	0	0	0	0
AT1G06780	0	0	0	0	0	0	0	0	0	0	0	0	0	0	0
AT1G06790	0	0	0	0	0	0	0	0	0	0	0	0	0	0	0
AT1G06800	0.34587	0	0	0	0	0	0	0	0	0.34587	0	0.14194	0.29149	0.23711	0.14812
AT1G06810	0	0	0	0	0	0	0	0	0	0	0	0	0	0	0
AT1G06820	0	0	0	0	0	0	0	0	0	0	0	0	0	0	0
AT1G06830	0	0	0	0	0	0	0.40204	0.28076	0.12917	0	0	0	0	0	0.23666
AT1G06840	0.5473	0	0	0.0267	0	0	0	0	0	0	0.11347	0.12431	0	0.0267	0.12136
AT1G06850	0	0	0	0	0	0	0	0	0	0	0	0	0	0	0
AT1G06870	0	0	0	0	0	0	0	0	0	0	0	0	0	0	0
AT1G06890	0	0	0	0	0	0	0	0	0	0	0	0	0	0	0
AT1G06900	0.49615	0	0.0361	0	0	0.26613	0	0	0	0	0	0.32363	0	0	0
AT1G06930	0.52694	0.36681	0	0	0	0	0	0	0	0	0	0.43687	0	0	0
AT1G06950	0	0	0	0	0	0	0	0	0	0	0	0	0	0	0
AT1G06960	0	0	0	0	0	0	0	0	0	0	0	0	0	0	0
AT1G06970	0	0	0	0	0	0	0	0	0	0	0	0	0	0	0
AT1G06980	0	0	0	0	0	0	0	0	0	0	0	0	0.59524	0.16945	0
AT1G06990	0	0	0	0	0	0	0	0	0	0	0	0	0.48602	0.59776	0
AT1G07000	0	0	0	0	0	0	0	0	0	0	0	0	0	0	0
AT1G07010	0	0	0	0	0	0	0	0	0	0	0	0	0	0	0
AT1G07020	0	0	0	0	0	0	0	0	0	0	0	0	0	0	0
AT1G07025	0	0	0	0	0	0	0	0	0	0	0	0	0	0	0
AT1G07030	0.2942	0	0	0	0	0	0	0	0	0	0.15522	0.27931	0	0.1989	0.12093
AT1G07040	0	0	0	0	0	0	0	0	0	0	0	0	0	0	0
AT1G07050	0.5031	0	0	0	0	0	0	0.34726	0	0	0	0	0	0	0.20558
AT1G07060	0.14063	0.06591	0	0	0	0.05097	0	0.0958	0	0	0.07338	0	0	0	0.0795
AT1G07070	0	0	0	0	0	0.53914	0.20249	0.03416	0	0	0.1604	0.34977	0	0	0
AT1G07080	0	0	0	0	0	0	0	0	0	0	0	0	0	0	0
AT1G07090	0	0.28995	0.47213	0.26717	0	0	0.06221	0	0.06221	0.47213	0	0	0	0	0.09948
AT1G07110	0	0	0	0	0	0	0	0	0	0	0	0	0	0	0
AT1G07120	0	0	0	0	0	0	0	1	0	0	0	0	0	0	0
AT1G07130	0	0	0	0	0	0	0	0	0	0	0	0	0	0	0
AT1G07135	0	0	0	0	0	0	0	0	0	0	0	0	0	0	0
AT1G07140	0	0	0	0	0	0	0	0	0	0	0	0	0	0	0
AT1G07150	0.34023	0.13748	0	0	0	0	0	0	0	0	0	0	0.17803	0	0.20199
AT1G07160	0.47011	0	0	0	0	0	0	0	0	0	0	0.25219	0.26672	0	0
AT1G07170	0	0	0	0	0	0	0	0	0	0	0	0	0	0	0
AT1G07180	0.01553	0	0	0	0	0	0	0	0	0	0	0.4707	0.12757	0	0.27017
AT1G07190	0	0	0	0	0.09056	0	0	0	0	0	0.11132	0	0	0	0.27178
AT1G07210	0.01144	0	0	0	0	0.34838	0	0	0	0	0	0.47474	0	0.01144	0
AT1G07220	0	0	0	0	0	0	0	0	0	0	0	0	0	0	0
AT1G07230	0.35596	0	0	0.01543	0	0	0	0.01543	0	0	0	0	0.56029	0	0
AT1G07240	0	0	0	0	0	0	0	0	0	0	0	0	0	0	0
AT1G07250	0	0	0	0	0	0	0	0	0	0	0	0	0	0	0
AT1G07260	0	0	0.68916	0.03339	0	0	0	0	0	0.03339	0.47057	0	0	0	0.09301
AT1G07270	0	0	0	0	0	0	0	0	0	0	0	0	0	0	0
AT1G07290	0	0	0	0	0	0	0	0	0	0	0	0.4402	0.75871	0	0
AT1G07300	0.0065	0	0.0065	0	0	0	0.12781	0	0.09748	0	0	0.07474	0.2006	0.07929	0
AT1G07310	0	0	0	0	0	0	0	0	0	0	0	0	0	0	0
AT1G07320	0	0	0	0	0	0	0	0	0	0	0	0	0	0	0
AT1G07330	0	0.08502	0	0.17594	0	0	0	0.23049	0	0	0.06683	0	0	0	0.1313
AT1G07340	0	0	0	0	0	0	0	0	0	0	0	0	0	0	0
AT1G07350	0	0	0	0	0	0	0	0	0	0	0	0	0	0	0
AT1G07360	0	0	0	0	0	0	0	0	0	0	0	0	0	0	0
AT1G07370	0	0	0	0	0	0	0	0	0	0	0	0	0	0	0
AT1G07380	0	0	0	0	0.23024	0.1127	0	0.53247	0.15468	0	0	0	0.06233	0	0
AT1G07390	0	0	0	0	0	0	0	0	0	0	0	0	0	0	0
AT1G07410	0.27259	0	0	0	0	0.03009	0.03009	0.51508	0	0.03009	0	0	0.09476	0	0
AT1G07420	0	0	0	0	0	0	0	0	0	0	0	0	0	0	0
AT1G07430	0	0	0.06822	0.39897	0.26667	0	0	0.28872	0	0.39897	0	0	0.11232	0	0.15843
AT1G07440	0	0	0	0	0	0	0	0	0	0	0	0	0	0	0
AT1G07450	0	0	0	0	0	0	0	0	0	0	0	0	0	0	0
AT1G07460	0.29224	0.17675	0	0	0	0.0757	0	0	0	0	0.09736	0	0	0	0.07964
AT1G07470	0	0	0	0	0	0	0	0	0	0	0	0	0	0	0
AT1G07490	0	0	0.01609	0	0	0	0	0	0	0	0	0.25723	0.1447	0.40192	0
AT1G07500	0	0	0.06158	0.54127	0	0	0.06158	0.38138	0	0.54127	0.14153	0	0	0	0
AT1G07510	0	0	0	0	0	0	0	0	0	0	0	0	0	0	0
AT1G07520	0	0	0	0	0	0	0	0	0	0	0	0	0	0	0
AT1G07530	0	0	0	0	0	0	0	0	0	0	0	0	0	0	0
AT1G07540	0	0	0	0	0	0	0	0	0	0	0	0	0.19252	0.16424	0.22979
AT1G07550	0.29471	0	0	0	0.08934	0.08079	0	0.20914	0.10218	0	0	0	0	0	0.17802
AT1G07560	0	0	0	0	0	0	0	0	0	0	0	0	0	0	0
AT1G07570	0	0.09797	0	0	0	0.19764	0	0	0.10793	0	0	0	0	0.30528	0.18133
AT1G07590	0.46667	0.2248	0	0	0	0	0.17643	0	0	0.03131	0	0.11294	0.17643	0	0
AT1G07600	0	0	0	0	0	0	0	0	0	0	0	0	0	0	0
AT1G07610	0	0	0	0	0	0	0	0	0	0	0	0	0	0	0
AT1G07620	0	0	0.01723	0	0	0.54003	0	0	0	0	0	0.33091	0	0.1427	0
AT1G07630	0	0	0	0	0	0	0	0	0	0	0	0	0	0	0
AT1G07640	0	0	0	0.407	0.407	0	0.407	0	0.407	0.21337	0	0	0	0	0
AT1G07650	0	0.57775	0	0.01837	0	0	0	0	0	0.22814	0	0	0	0	0.19
AT1G07670	0	0	0	0	0	0	0	0	0	0	0	0	0	0	0
AT1G07680	0	0.06982	0	0	0.1245	0	0.00147	0	0	0	0	0	0	0	0.16923
AT1G07690	0	0	0	0	0	0	0	0	0	0	0	0	0	0	0
AT1G07700	0	0.50154	0	0.55788	0	0	0.38886	0	0.05084	0.05084	0	0	0	0	0.09694
AT1G07705	0	0	0	0	0	0	0	0	0	0	0	0	0	0	0
AT1G07720	0	0	0	0	0	0	0	0	0	0	0	0	0	0	0
AT1G07730	0	0	0	0	0	0	0	0	0	0	1	0	0	0	0
AT1G07740	0	0	0	0	0	0.12463	0	0	0	0.20986	0	0.10332	0.10758	0.14167	0.11688
AT1G07745	0	0	0.3054	0	0	0.26501	0.22462	0	0	0	0	0.16909	0	0.25693	0.15119
AT1G07750	0	0	0	0	0	0	0	0	0	0	0	0	0	0	0
AT1G07770	0	0	0	0	0	0	0	0	0	0	0	0	0	0	0
AT1G07790	0	0	0	0	0	0	0	0	0	0	0	0	0	0	0
AT1G07795	0.87996	0.12056	0	0	0	0	0	0	0	0.02564	0	0	0	0	0
AT1G07820	0	0	0	0	0	0	0	0	0	0	0	0	0	0	0
AT1G07830	0	0	0.42988	0	0	0.42988	0.18735	0	0	0.06608	0	0.33893	0	0	0
AT1G07840	0	0	0	0	0	0.29741	0	0	0	0	0	0.25377	0.15778	0.26948	0
AT1G07850	0.28059	0	0	0	0	0.15905	0	0	0	0	0	0	0.08612	0.18336	0.148
AT1G07860	0	0.0995	0.33409	0.03247	0	0	0	0	0	0	0.13301	0	0.17322	0.15312	0
AT1G07870	0	0.15416	0.03202	0.39845	0.10531	0	0	0	0	0.03202	0.15416	0	0.20302	0.03202	0
AT1G07880	0.2014	0	0.3404	0.2014	0.118	0	0	0	0.0624	0.3404	0	0	0	0	0.16349
AT1G07890	0	0	0	0	0	0	0	0	0	0	0	0	0	0	0
AT1G07910	0	0	0	0	0	0	0	0	0	0	0	0	0	0	0
AT1G07960	0	0	0	0	0	0	0	0	0	0	0	0	0	0	0
AT1G07970	0	0	0	0	0	0	0	0	0	0	0	0	0	0	0
AT1G07980	0.41891	0	0	0	0	0	0	0	0	0	0	0.15423	0.13659	0.26492	0
AT1G07990	0	0	0	0	0	0	0	0	0	0	0	0	0	0	0
AT1G08000	0.1971	0	0	0	0	0	0	0.35528	0	0	0	0.1971	0.10219	0.22874	0
AT1G08020	0	0	0	0	0	0	0	0	0	0	0	0	0.10978	0.64416	0.25178
AT1G08030	0	0	0	0	0	0	0	0	0	0	0	0	0	0	0
AT1G08040	0	0	0	0	0	0	0	0	0	0	0	0	0	0	0
AT1G08050	0.01329	0	0	0.01329	0.41516	0	0	0	0.13888	0.01329	0.05515	0	0	0	0.15029
AT1G08060	0	0	0	0	0	0	0	0	0	0	0	0	0	0	0
AT1G08065	0	0	0	0	0	0	0	0	0	0	0	0	0	0	0
AT1G08070	0	0	0	0	0	0	0	0	0	0	0	0	0	0	0
AT1G08080	0	0	0	0	0.06689	0.10224	0	0	0	0.19063	0	0	0	0.11992	0.15849
AT1G08090	0.2924	0.09507	0	0	0	0.12326	0.20783	0.03869	0.16555	0	0.10212	0	0	0	0.10788
AT1G08100	0.17586	0	0	0.31449	0	0.17586	0	0.03723	0	0	0	0	0.11117	0.14813	0.16326
AT1G08110	0	0	0	0	0	0	0	0	0	0	0	0	0	0	0
AT1G08130	0	0	0.22612	0	0	0.39097	0	0	0	0.39097	0	0.1849	0.1272	0.19314	0
AT1G08150	0	0	0	0	0	0	0	0	0	0	0	0	0	0	0
AT1G08170	0	0	0	0	0	0	0	0	0	0	0	0	0	0	0
AT1G08180	0	0	0	0	0	0	0	0	0	0	0	0	0	0	0
AT1G08190	0	0	0	0	0	0	0	0	0	0	0	0	0	0	0
AT1G08210	0	0	0	0	0	0	0	0	0	0	0	0	0	0	0
AT1G08220	0	0	0	0	0	0	0	0	0	0	0	0	0	0	0
AT1G08230	0	0.09953	0.0369	0.31874	0.14964	0.13085	0	0	0.10736	0.22479	0.06039	0	0	0	0.08815
AT1G08250	0	0	0	0	0	0	0	0	0	0	0	0	0	0	0
AT1G08260	0	0	0	0	0	0	0	0	0	0	0	0	0	0	0
AT1G08270	0	0	0	0	0	0	0	0.32141	0	0	0	0.09226	0.09579	0.2086	0.21885
AT1G08280	0.32308	0	0	0	0.16537	0.19165	0	0.32308	0.12594	0	0	0.12594	0	0	0
AT1G08310	0.03425	0	0	0	0.38335	0	0	0	0.61609	0	0	0.2888	0	0.03425	0
AT1G08320	0.25102	0.22994	0	0.44071	0	0	0	0.44071	0	0	0.18779	0	0	0	0
AT1G08325	0.32593	0.60823	0	0	0	0	0	0	0	0	0.51413	0	0	0	0
AT1G08340	0	0	0	0	0.02553	0	0	0.91367	0.02553	0	0	0	0.08474	0	0
AT1G08350	0.74633	0	0	0	0	0	0	0	0	0	0	0	0.6047	0	0
AT1G08360	0	0	0	0	0	0	0	0	0	0	0	0	0	0	0
AT1G08370	0.02709	0	0	0	0	0.26191	0	0.73154	0	0	0	0	0.07406	0	0
AT1G08380	0	0.49931	0	0.55615	0	0	0.21512	0	0.04461	0	0	0	0	0	0.13762
AT1G08390	0	0	0	0	0	0	0	0	0	0	0	0	0	0	0
AT1G08420	0	0	0	0	0	0.16866	0	0.29907	0	0	0	0.13606	0.14258	0.19474	0.10939
AT1G08430	0	0	0.70151	0	0	0	0	0	0	0.03532	0	0	0	0	0.51983
AT1G08450	0	0	0	0	0	0	0	0	0	0	0	0	0	0	0
AT1G08460	0	0	0	0	0	0	0	0	0	0	0	0	0	0	0
AT1G08470	0	0	0	0	0	0	0	0	0	0	0	0	0	0	0
AT1G08480	0	0	0	0	0	0	0	0	0	0	0	0	0	0	0
AT1G08490	0	0	0	0	0	0	0	0	0	0	0	0	0	0	0
AT1G08500	0	0	0	0	0	0	0	0	0	0	0	0	0	0	0
AT1G08510	0	0	0	0	0	0	0	0	0	0	0	0	0	0	0
AT1G08520	0	0	0	0	0	0	0	0	0	0	0	0	0	0	0
AT1G08540	0	0	0	0	0	0	0	0	0	0	0	0	0	0	0
AT1G08550	0	0	0.08595	0.39027	0.14681	0.08595	0	0.39027	0	0.39027	0.21275	0	0	0	0
AT1G08560	0	0	0.43122	0	0	0.23737	0	0	0	0	0	0.18891	0	0.35368	0
AT1G08570	0	0	0	0	0	0	0	0	0	0	0	0	0	0	0
AT1G08580	0	0	0	0	0	0.42746	0	0	0	0	0	0.33129	0	0.27359	0.1477
AT1G08590	0.38531	0.26915	0	0.03685	0	0	0	0	0	0	0	0.12396	0	0	0.19524
AT1G08600	0	0	0	0	0.26831	0.22856	0	0	0.10435	0	0	0.14161	0.24844	0	0
AT1G08610	0	0	0	0	0	0	0	0	0	0	0	0	0	0	0
AT1G08620	0	0	0	0	0	0	0	0	0	0	0	0	0	0	0
AT1G08630	0	0	0	0	0	0	0	0	0	0	0	0	0	0	0
AT1G08640	0	0	0.17253	0.30439	0	0.17253	0	0	0	0.21648	0.08462	0.12308	0	0	0
AT1G08650	0	0	0	0	0	0	0	0	0	0	0	0	0	0	0
AT1G08660	0	0	0	0	0	0	0	0	0	0	0	0	0	0	0
AT1G08670	0	0	0	0	0	0	0	0	0	0	0.81558	0	0	0	0
AT1G08680	0	0	0	0	0	0	0	0	0	0	0	0.14327	0.09188	0.19216	0.1484
AT1G08690	0	0	0	0	0	0	0	0	0	0	0	0	0	0	0
AT1G08700	0	0	0	0	0	0	0	0	0	0	0	0	0	0	0
AT1G08710	0	0	0	0	0	0	0	0	0	0	0	0	0	0	0
AT1G08720	0	0	0	0	0	0	0	0	0	0	0	0	0	0	0
AT1G08730	0.61736	0	0	0	0	0	0	0	0	0	0	0	0.50198	0.27121	0
AT1G08750	0	0	0	0	0	0	0	0	0	0	0	0	0	0	0
AT1G08770	0.62916	0.24609	0	0	0	0.05455	0.05455	0.62916	0	0	0	0	0	0	0
AT1G08780	0	0	0	0	0	0.46002	0	0	0	0	0	0.35575	0	0.29318	0
AT1G08800	0.44857	0	0	0	0	0	0	0	0	0	0	0.11078	0	0.28227	0.14621
AT1G08810	0.0074	0	0	0	0	0.0074	0	0.5788	0.0074	0	0	0	0.0074	0	0.08532
AT1G08830	0	0	0	0	0	0	0	0	0	0	0	0	0	0	0
AT1G08840	0	0	0	0	0	0	0	0	0	0	0	0	0	0	0
AT1G08860	0	0	0	0	0.24915	0	0	0.40773	0	0	0.01128	0	0.24915	0	0
AT1G08880	0	0	0	0	0	0	0	0	0	0	0	0	0	0	0
AT1G08900	0	0	0	0	0	0	0	0	0	0	0	0	0	0	0
AT1G08920	0	0	0	0	0	0	0	0	0	0	0	0	0	0	0
AT1G08930	0	0	0	0	0	0	0	0	0	0	0	0	0	0	0
AT1G08940	0.44959	0.07482	0	0.02797	0	0	0	0	0	0	0	0.10703	0.1404	0.1123	0.14296
AT1G08960	0	0	0	0	0	0	0	0	0	0	0	0	0	0	0
AT1G08970	0	0	0	0	0	0	0	0	0	0	0	0	0	0	0
AT1G08980	0	0	0	0	0	0	0	0	0	0	0	0	0	0	0
AT1G08990	0.68005	0.24498	0	0	0	0	0	0	0	0	0	0.14981	0	0.02745	0
AT1G09000	0	0	0	0	0	0	0	0	0	0	0	0	0	0	0
AT1G09010	0	0	0	0	0	0	0	0	0	0	0	0	0	0	0
AT1G09020	0	0	0	0	0	0	0	0	0	0	0	0	0	0	0
AT1G09030	0.00553	0	0	0	0	0	0	0	0	0	0.07125	0	0	0	0.22062
AT1G09060	0	0	0	0	0	0	0	0	0	0	0	0	0	0	0
AT1G09070	0	0	0	0	0	0	0	0	0	0	0	0	0	0	0
AT1G09080	0	0	0	0	0	0	0	0.35172	0	0	0.30204	0	0	0.29211	0.13493
AT1G09090	0	0.4169	0	0	0	0	0	0	0	0	0.4169	0	0	0.34712	0.16317
AT1G09100	0	0	0	0	0	0	0	0	0	0	0	0	0	0	0
AT1G09130	0	0	0	0	0	0	0	0	0	0	0	0	0	0	0
AT1G09140	0	0	0	0	0	0	0	0.48993	0	0.02929	0	0.11566	0.12142	0.21355	0.15492
AT1G09150	0	0	0	0	0	0	0	0	0	0	0	0	0	0	0
AT1G09155	0.00999	0.35443	0	0.00999	0	0	0.18221	0.18221	0	0	0	0	0	0	0.10393
AT1G09160	0	0	0	0	0	0	0	0	0	0	0	0	0	0	0
AT1G09170	0.61216	0	0	0	0	0.03352	0	0.41928	0	0	0	0.10585	0	0	0
AT1G09180	0.02813	0	0	0	0.02813	0.13635	0	0.67744	0	0	0	0	0.28786	0	0
AT1G09190	0	0	0	0	0	0.15027	0	0	0	0	0	0.08837	0.15027	0.26345	0.12454
AT1G09200	0	0	0	0	0	0	0	0	0	0	0	0	0	0	0
AT1G09210	0	0	0	0	0	0	0	0	0	0	0	0	0	0	0
AT1G09220	0	0	0	0	0	0	0	0	0	0	0	0	0	0	0
AT1G09230	0	0	0	0	0	0	0	0	0	0	0	0	0	0	0
AT1G09240	0	0	0	0	0	0	0	0	0	0	0	0	0	0	0
AT1G09250	0	0	0	0	0	0	0	0	0	0	0	0	0	0	0
AT1G09270	0	0	0	0	0	0	0	0	0	0	0	0	0	0	0
AT1G09280	0	0	0.53074	0	0.13338	0.36517	0	0.03405	0	0	0	0	0	0.13338	0
AT1G09290	0	0	0	0	0	0	0	0	0	0	0	0	0	0	0
AT1G09300	0	0	0	0	0	0	0	0	0	0	0	0	0	0	0
AT1G09310	0	0	0	0	0	0	0	0	0	0	0	0.19015	0	0.29444	0.35344
AT1G09320	0	0	0	0	0	0	0	0	0	0	0	0.12854	0.25361	0.23007	0.21081
AT1G09330	0	0	0	0	0	0	0	0	0	0	0	0	0	0	0
AT1G09340	0	0.29455	0.03146	0.6234	0	0	0.03146	0	0	0.03146	0	0	0	0	0.30053
AT1G09350	0	0	0	0	0	0	0	0	0	0	0	0	0	0	0
AT1G09360	0	0.08674	0	0	0	0.188	0	0.12725	0	0	0	0	0	0	0.07201
AT1G09370	0	0	0	0	0	0	0	0	0	0	0	0.16948	0	0	0.23636
AT1G09380	0	0	0	0	0	0	0	0	0	0	0	0	0	0	0
AT1G09390	0	0.19873	0	0.40743	0.1069	0	0.15699	0	0.03177	0	0	0.17264	0	0	0
AT1G09400	0	0	0	0	0	0	0	0	0	0	0	0	0	0	0
AT1G09410	0	0	0.00501	0	0	0.22199	0	0	0	0	0.1135	0.08638	0	0.0918	0.08391
AT1G09415	0	0	0.68913	0.68913	0	0	0.05296	0	0	0.05296	0	0	0	0	0.11079
AT1G09420	0	0	0.59562	0.06824	0	0.50772	0	0	0	0.59562	0	0.06824	0	0	0
AT1G09430	0	0	0	0	0	0	0	0	0	0	0	0	0	0	0
AT1G09440	0	0	0	0	0	0	0	0.86625	0	0	0	0	0.13778	0	0
AT1G09450	0	0	0.28569	0	0	0.20423	0	0	0	0	0.12278	0.17878	0	0.13907	0
AT1G09460	0	0	0	0	0	0	0	0	0	0	0	0	0	0	0
AT1G09470	0	0	0.20883	0	0	0	0	0	0	0	0	0.10943	0	0.24859	0.11847
AT1G09480	0	0	0	0	0	0	0	0	0	0	0	0	0	0	0
AT1G09500	0	0	0	0	0.1919	0	0	0	0	0.00631	0.05786	0	0	0.06817	0.06255
AT1G09510	0	0	0	0	0	0	0	0	0	0	0	0	0	0	0
AT1G09520	0	0	0	0	0	0	0	0	0	0	0	0	0	0	0
AT1G09530	0	0	0	0	0.12261	0	0.44106	0	0.14251	0	0	0	0.38798	0.12261	0
AT1G09540	0.43155	0.25439	0	0	0	0	0	0	0	0	0.16581	0.1575	0	0	0
AT1G09550	0	0.04614	0	0	0	0	0.00505	0.1283	0.09749	0.00505	0.06668	0	0	0	0.17312
AT1G09560	0	0	0	0	0	0	0	0	0	0	0	0	0	0	0
AT1G09570	0	0	0	0	0	0	0	0	0	0	0	0	0	0	0
AT1G09575	0	0	0	0	0	0	0	0	0	0	0	0	0	0	0
AT1G09600	0	0	0	0	0	0	0	0	0	0	0	0	0	0	0
AT1G09610	0	0	0	0	0	0	0	1	0	0	0	0	0	0	0
AT1G09620	0	0	0	0	0	0	0	0	0	0	0	0	0	0	0
AT1G09630	0	0	0	0	0	0	0	0	0	0	0	0	0	0	0
AT1G09640	0	0	0	0	0	0	0	0	0	0	0	0	0	0	0
AT1G09660	0	0	0	0	0	0	0	0	0	0	0	0	0	0	0
AT1G09670	0	0	0.48253	0	0	0.40957	0.04478	0	0	0.04478	0	0.26366	0	0	0
AT1G09680	0	0	0.12147	0.19896	0.10597	0.1473	0	0	0	0	0	0.13115	0	0.10597	0.10033
AT1G09690	0	0	0	0	0	0	0	0	0	0	0	0	0	0	0
AT1G09700	0	0	0	0	0	0	0	0	0	0.34004	0	0.13279	0.15917	0.21946	0.20302
AT1G09720	0	0	0	0	0	0	0	0	0	0	0	0	0	0	0
AT1G09730	0	0	0	0	0	0	0	0	0	0	0	0	0	0	0
AT1G09740	0	0	0	0	0	0	0	0	0	0	0	0	0	0	0
AT1G09750	0	0.59413	0	0	0	0	0	0	0	0	0	0	0	0.00736	0.00736
AT1G09760	0	0	0	0	0	0	0	0	0	0	0	0	0	0	0
AT1G09770	0	0	0	0	0	0	0	0	0	0	0	0	0	0	0
AT1G09780	0	0	0	0	0	0	0	0	0	0	0	0	0	0	0
AT1G09790	0	0	0	0	0	0	0	0	0	0	0	0	0	0	0
AT1G09795	0	0	0	0	0	0.15287	0	0	0	0	0	0.08948	0.09492	0.26877	0.12652
AT1G09800	0	0	0	0	0	0	0	0	0	0	0	0	0	0	0
AT1G09810	0	0	0	0	0	0	0	0	0	0	0	0	0	0	0
AT1G09815	0	0	0	0	0	0	0	0	0	0	0	0	0	0	0
AT1G09820	0	0	0	0	0	0	0	0	0	0	0	0	0	0	0
AT1G09830	0	0	0.45853	0	0	0.24693	0.03533	0	0	0.03533	0	0.11468	0	0.28925	0
AT1G09840	0	0	0	0	0	0	0	0	0	0	0	0	0	0	0
AT1G09850	0	0	0	0	0	0	0	0	0	0	0	0	0	0	0
AT1G09870	0	0	0	0	0	0	0	0	0	0	0	0	0	0	0
AT1G09890	0	0	0	0	0	0	0	1	0	0	0	0	0	0	0
AT1G09900	0	0	0	0	0	0	0	0	0	0	0	0	0	0	0
AT1G09910	0	0	0	0	0	0	0	0	0	0	0	0	0	0	0
AT1G09920	0	0	0	0	0	0	0	0	0	0	0	0	0	0	0
AT1G09930	0	0	0	0.56386	0	0	0	0	0	0.0328	0.07706	0.13238	0	0	0.37075
AT1G09940	0	0	0	0	0	0	0	0	0	0	0	0	0	0	0
AT1G09960	0	0	0.20838	0.20838	0.20188	0	0.20838	0	0.20838	0.20838	0	0	0	0.19537	0
AT1G09970	0	0	0	0	0	0	0	0	0	0	0	0	0	0	0
AT1G09980	0	0	0	0	0	0	0	0	0	0	0	0	0	0	0
AT1G09990	0	0	0	0	0	0.07229	0	0	0	0	0	0.08021	0.08496	0.23695	0.18168
AT1G10000	0	0	0	0	0	0	0	0	0	0	0	0	0	0	0
AT1G10010	0.00503	0.05388	0	0	0	0	0	0	0	0	0	0	0	0	0.24481
AT1G10020	0.47295	0	0	0	0	0	0	0.17782	0	0	0	0.08559	0.23684	0	0
AT1G10030	0	0	0	0	0	0	0	0	0	0	0	0	0	0	0
AT1G10050	0	0	0	0	0	0	0	0	0	0	0	0	0	0	0
AT1G10060	0	0	0	0	0.1133	0.2753	0.0053	0.1853	0.0053	0	0	0	0	0	0.05439
AT1G10070	0	0	0	0	0	0	0	0	0	0	0	0	0	0	0
AT1G10080	0.03544	0.3034	0	0.51777	0	0	0	0	0	0.19622	0.27661	0	0	0	0
AT1G10090	0	0	0	0	0	0	0	0	0	0	0	0	0	0	0
AT1G10110	0.02767	0	0.02767	0.51335	0	0.10862	0.02767	0	0.14909	0	0.10862	0	0	0	0.16013
AT1G10120	0	0.09326	0	0	0.3484	0.29621	0	0.55715	0	0	0	0	0	0	0
AT1G10130	0.39549	0.24768	0	0	0	0.2292	0	0.39549	0	0	0	0.14606	0.12943	0	0
AT1G10140	0	0	0	0	0	0	0	0	0	0	0	0	0	0	0
AT1G10160	0.41078	0	0	0	0	0	0	0	0	0	0	0.1252	0.10616	0.18232	0.13385
AT1G10170	0	0	0	0	0	0	0	0	0	0	0	0	0	0	0
AT1G10180	0	0	0	0	0	0	0	0	0	0	0	0	0	0	0
AT1G10200	0	0.16848	0	0	0	0.02996	0	0.65328	0	0	0.34162	0	0	0.02996	0
AT1G10210	0	0	0	0	0	0	0	0	0	0	0	0	0	0	0
AT1G10230	0	0	0.06828	0.52959	0	0.4527	0.06828	0.06828	0	0.52959	0	0	0.09903	0.06828	0
AT1G10240	0	0	0	0	0	0	0	0	0	0	0	0	0	0	0
AT1G10250	0	0	0	0	0	0	0	0	0	0	0	0	0	0	0
AT1G10260	0	0	0	0	0	0	0	0	0	0	0	0.13826	0.11248	0.21562	0.33752
AT1G10270	0	0	0	0.0283	0	0.60508	0.0283	0	0	0.22056	0	0.20855	0	0	0
AT1G10290	0	0	0	0	0	0	0	0	0	0	0	0	0	0	0
AT1G10300	0	0	0	0	0	0.21133	0	0	0	0	0	0.23498	0	0.32487	0.19413
AT1G10310	0	0	0	0	0	0	0	0	0	0	0	0	0	0	0
AT1G10320	0	0	0.21603	0	0	0	0	0	0	0	0	0.10254	0.17971	0.3976	0.19952
AT1G10330	0	0	0	0	0	0	0	0	0	0	0	0	0	0	0
AT1G10340	0.42229	0.25104	0	0	0.19111	0	0	0	0	0	0	0	0	0	0.24715
AT1G10350	0.42908	0.11707	0	0	0.35888	0	0	0.42908	0.34133	0	0.10732	0	0	0	0
AT1G10360	0	0	0	0	0.6047	0	0	0.0382	0.74633	0	0	0	0	0	0
AT1G10370	0	0.09655	0.02666	0.02666	0	0	0	0	0	0.6557	0.07908	0	0	0.02666	0.19821
AT1G10380	0	0	0.06655	0.06655	0.49031	0	0.59625	0	0.59625	0	0	0	0	0	0
AT1G10390	0	0	0	0	0	0	0	0	0	0	0	0	0	0	0
AT1G10400	0	0	0	0	0	0	0	0	0	0	0	0.20065	0.29276	0.18557	0.35366
AT1G10410	0	0	0	0	0	0	0	0	0	0	0	0	0	0	0
AT1G10420	0	0.09373	0	0	0	0	0	0	0	0	0	0.10342	0.08598	0.29535	0.07963
AT1G10430	0	0	0	0	0	0	0	0	0	0	0	0	0	0	0
AT1G10460	0	0	0	0	0.3783	0	0	0.60243	0.46235	0	0	0	0	0	0
AT1G10470	0	0	0	0	0	0	0	0	0	0	0	0	0	0	0
AT1G10490	0	0	0.03623	0	0	0.55692	0	0	0	0	0	0.3942	0	0.2445	0
AT1G10500	0	0	0	0	0	0	0	0	0	0	0	0	0	0	0
AT1G10510	0	0	0	0	0	0	0	0	0	0	0	0	0	0	0
AT1G10520	0	0	0.02899	0	0	0.10751	0	0	0	0	0	0	0.21744	0.50011	0
AT1G10522	0	0	0	0	0	0	0	0	0	0	0	0	0	0	0
AT1G10530	0	0	0	0	0	0	0	0	0	0	0	0.47605	0.65189	0	0
AT1G10540	0	0	0	0	0.6255	0	0	0	0	0	0	0	0.50807	0	0
AT1G10550	0.38763	0.27087	0	0	0	0	0	0	0	0	0.12492	0.1906	0	0	0
AT1G10560	0	0	0	0	0	0	0	0	0	0	0	0	0	0	0
AT1G10570	0	0	0	0	0	0	0	0	0	0	0	0	0	0	0
AT1G10580	0.00437	0	0	0	0	0.31986	0	0.00437	0	0.00437	0	0.12268	0.13056	0	0
AT1G10585	0	0	0	0	0	0	0	0.31235	0	0	0	0	0	0	0.2163
AT1G10590	0	0	0	0	0	0	0	0	0	0	0	0	0	0	0
AT1G10610	0	0	0	0	0	0	0	0	0	0	0	0	0	0	0
AT1G10620	0	0	0	0	0	0	0	0	0	0	0	0	0.11719	0.23174	0.05471
AT1G10630	0	0	0	0	0	0	0	0	0	0	0	0	0	0	0
AT1G10640	0	0.38917	0	0	0	0	0	0	0	0.01308	0	0	0	0.2065	0
AT1G10650	0	0	0	0	0	0	0	0	0	0	0	0	0	0	0
AT1G10660	0	0	0	0	0	0	0	0	0	0	0	0	0	0	0
AT1G10670	0	0	0	0	0	0	0	0	0	0	0	0	0	0	0
AT1G10680	0	0	0	0	0	0	0	0	0	0	0	0	0	0.35684	0.21915
AT1G10690	0	0	0	0	0	0	0	0	0	0	0	0	0	0	0
AT1G10700	0	0	0	0	0	0	0	0	0	0	0	0	0	0	0
AT1G10710	0	0	0	0	0	0	0	0	0	0	0	0	0	0	0
AT1G10720	0.62581	0.05327	0	0.05327	0	0.14869	0	0.62581	0	0	0	0.08905	0	0	0
AT1G10730	0.06158	0	0.37543	0.37543	0	0	0	0.06158	0	0	0	0	0.1662	0.24989	0.14718
AT1G10740	0.27293	0.0998	0	0	0.22841	0	0	0.05034	0.21729	0	0	0.10599	0	0	0.13128
AT1G10750	0	0	0	0	0.44175	0.44175	0	0.44175	0.26483	0	0	0	0	0	0
AT1G10760	0	0	0	0	0	0	0	0	0	0	0	0	0	0	0
AT1G10770	0	0	0	0	0.12866	0	0	0	0.15824	0	0	0	0.44417	0	0
AT1G10780	0	0	0	0	0	0	0	0	0	0	0	0	0	0	0
AT1G10800	0	0	0	0	0	0	0	1	0	0	0	0	0.02548	0	0
AT1G10830	0	0	0	0	0	0	0	0	0	0	0	0	0	0	0
AT1G10840	0	0	0	0	0	0	0	0	0	0	0	0	0	0	0
AT1G10850	0	0	0	0	0	0.16296	0	0.84856	0	0	0	0.02584	0	0	0
AT1G10870	0.02564	0.12056	0	0	0	0.02564	0	0.87996	0	0	0	0	0	0	0
AT1G10880	0.11781	0.06458	0	0	0.09865	0	0	0.14974	0.11781	0.14974	0.10184	0	0	0	0.09168
AT1G10890	0	0	0	0	0	0	0	0	0	0	0	0	0	0	0
AT1G10900	0.245	0	0	0	0.34934	0	0.4189	0	0.4189	0	0.15806	0	0	0	0
AT1G10910	0	0	0	0	0	0	0	0	0	0	0	0	0	0	0
AT1G10920	0	0	0	0	0	0	0	0	0	0	0	0	0	0	0
AT1G10930	0	0	0	0	0	0.00954	0	0.32381	0	0.00954	0	0.18632	0.10382	0.10382	0
AT1G10940	0.44944	0	0.07084	0.07084	0.298	0	0	0.44944	0.35479	0	0	0	0	0	0
AT1G10950	0	0	0	0	0	0	0	0	0	0	0	0	0	0	0
AT1G10960	0	0	0	0	0	0	0	0	0	0	0	0	0	0	0
AT1G10970	0	0.17697	0.02655	0.70343	0	0	0.02655	0	0.02655	0.02655	0	0.15346	0	0	0
AT1G10980	0.08697	0.09427	0	0	0.07382	0.10888	0	0.06506	0	0.10888	0	0	0.08259	0.04753	0
AT1G10990	0	0	0	0	0	0	0	0	0	0	0	0.67371	0	0	0.67371
AT1G11000	0.60926	0	0	0	0	0	0	0	0	0	0	0.32956	0.57196	0.04987	0
AT1G11020	0	0	0	0	0	0	0	0	0	0	0	0	0	0	0
AT1G11040	0.1868	0.08882	0	0	0	0.06922	0	0	0	0	0.06922	0	0	0	0.2349
AT1G11050	0	0	0	0	0	0	0	0	0	0	0	0	0	0	0
AT1G11060	0	0	0	0	0	0	0	0	0	0	0	0	0	0	0
AT1G11070	0	0	0	0	0.10627	0	0	0.00148	0	0	0.04514	0	0	0.00148	0.14437
AT1G11080	0	0	0	0.04412	0	0	0.04412	0	0.04412	0.74446	0	0	0	0	0.68079
AT1G11090	0	0	0	0	0.20646	0.37794	0	0.44389	0	0.04818	0	0	0.28561	0	0
AT1G11100	0	0	0	0	0	0	0	0	0	0	0	0	0	0	0
AT1G11120	0	0	0	0	0	0	0	0	0	0	0	0	0	0	0
AT1G11130	0	0	0	0	0	0	0	0	0	0	0	0	0	0	0
AT1G11140	0	0	0	0	0	0	0	0	0	0	0	0	0	0	0
AT1G11160	0	0	0	0	0	0	0	0	0	0	0	0	0	0	0
AT1G11170	0	0	0	0	0	0	0.02245	0	0	0	0.39522	0	0.15499	0.42007	0
AT1G11190	0	0	0	0	0	0	0	0.86625	0	0	0	0	0.13778	0	0
AT1G11200	0	0	0	0	0	0	0	0	0	0	0	0	0	0	0
AT1G11210	0.05801	0	0.05801	0.46511	0	0	0.05801	0.46511	0	0.05801	0	0	0.24799	0	0.16904
AT1G11220	0	0	0	0	0	0.22202	0	0	0	0.02158	0	0.3473	0	0.26211	0.13091
AT1G11240	0	0	0	0	0	0	0	0	0	0	0	0	0	0	0
AT1G11250	0	0	0	0	0	0	0	0	0	0	0	0	0	0	0
AT1G11260	0	0	0	0	0	0	0	0	0	0	0	0	0	0	0
AT1G11270	0	0	0	0	0	0	0	0	0	0	0	0	0	0	0
AT1G11280	0	0	0	0	0	0	0	0	0	0	0	0	0	0	0
AT1G11290	0	0	0.36155	0.19812	0	0.19812	0.0347	0	0	0	0	0.15727	0	0.10007	0.09413
AT1G11300	0	0	0	0	0	0	0	0	0	0	0	0.10584	0.11237	0.32159	0.19796
AT1G11310	0	0	0	0	0	0	0	0	0	0	0	0	0	0	0
AT1G11320	0	0	0	0	0	0	0	0	0	0	0	0	0	0	0
AT1G11330	0	0	0.03532	0	0	0	0	0	0	0.74866	0	0	0	0	0.55412
AT1G11340	0	0	0	0	0	0	0	0	0	0	0	0	0	0	0
AT1G11350	0	0	0	0	0	0	0	0.83362	0	0	0	0	0.02601	0.18754	0
AT1G11360	0	0	0	0	0	0	0	0	0	0	0	0	0	0	0
AT1G11370	0	0	0	0	0	0.08368	0	0	0	0	0	0	0.069	0.14239	0.11036
AT1G11380	0	0	0	0	0	0	0	0	0	0	0	0	0	0	0
AT1G11390	0	0	0	0	0	0	0	0	0	0	0	0	0	0	0
AT1G11400	0.13438	0	0	0.13438	0	0.16444	0	0.22455	0	0.04421	0	0	0	0.15241	0.09339
AT1G11410	0.03001	0.07826	0	0.03001	0	0	0	0.4643	0	0	0.13858	0	0.14582	0	0.22741
AT1G11420	0	0	0.01188	0	0	0	0	0	0	0	0.01188	0	0	0.72226	0
AT1G11430	0	0	0	0	0	0	0	0	0	0	0	0	0	0	0
AT1G11440	0.39028	0.31905	0.06972	0.39028	0	0	0	0	0.14986	0.06972	0.14986	0	0	0	0.21543
AT1G11460	0	0	0	0.44405	0.16242	0	0.44405	0	0.44405	0.3267	0	0	0	0	0
AT1G11470	0.25779	0	0	0	0.13517	0.22373	0	0.18967	0	0	0.15561	0.13006	0	0	0
AT1G11480	0	0	0	0	0	0	0	0	0	0	0	0	0	0	0
AT1G11520	0	0	0	0	0	0	0	0	0	0	0	0	0	0	0
AT1G11530	0.29457	0.27637	0	0.29457	0.26181	0	0.29457	0	0.25362	0	0	0	0	0	0.16056
AT1G11540	0.67055	0	0	0	0	0	0	0	0	0	0	0.26894	0.15649	0	0
AT1G11545	0.64091	0.43862	0	0	0	0	0	0	0	0	0	0.18577	0	0	0
AT1G11560	0.14807	0.069	0	0	0.06268	0.00575	0	0.10063	0.07691	0	0	0	0	0	0.0575
AT1G11570	0	0	0	0	0.46604	0	0	0	0.7557	0	0	0	0	0	0
AT1G11580	0	0	0	0	0	0	0	0	0	0	0	0	0	0	0
AT1G11590	0	0	0	0	0	0.11275	0	0	0	0	0	0.08726	0.09236	0.19434	0.14984
AT1G11600	0	0	0.55384	0	0	0	0	0	0	0.20532	0.29245	0	0	0	0
AT1G11610	0	0.04885	0	0	0	0	0	0	0	0	0.10716	0	0	0	0.1167
AT1G11630	0	0	0	0	0	0	0	0	0	0	0	0	0	0	0
AT1G11650	0	0	0	0	0	0	0	0	0	0	0	0	0	0	0
AT1G11660	0	0	0	0	0	0	0	0	0	0	0	0	0	0	0
AT1G11670	0	0	0	0	0	0	0	0	0	0	0	0	0	0	0
AT1G11680	0	0	0	0	0	0	0	0	0	0	0	0	0	0	0
AT1G11690	0.00621	0.05276	0	0	0	0.07603	0	0.00621	0	0	0.00621	0	0	0.25758	0.08238
AT1G11700	0	0	0	0	0	0	0	0	0	0	0	0	0	0	0
AT1G11710	0	0	0	0.01058	0	0.3314	0	0	0	0	0	0.13089	0	0	0.22932
AT1G11720	0	0	0	0	0.65158	0	0	0	0.49782	0	0	0	0	0	0
AT1G11730	0	0	0	0	0.68913	0.05296	0	0.05296	0.68913	0	0	0	0	0	0
AT1G11740	0	0	0	0	0	0	0	0	0	0	0	0	0	0	0
AT1G11750	0	0	0	0	0	0	0	0	0	0	0	0	0	0	0
AT1G11760	0	0	0	0	0	0	0	0	0	0	0	0	0	0	0
AT1G11770	0	0	0	0	0	0	0	0	0	0	0	0	0	0	0
AT1G11780	0	0	0	0	0	0	0	0	0	0	0	0	0	0	0
AT1G11790	0	0.56216	0	0.04434	0	0	0	0.62689	0	0.04434	0.23852	0	0	0	0
AT1G11800	0	0	0	0	0	0	0	0	0	0	0	0	0	0	0
AT1G11820	0	0	0	0	0	0	0	0	0	0	0	0	0	0	0
AT1G11840	0	0	0	0	0	0	0	0	0	0	0	0	0	0	0
AT1G11850	0	0.10645	0	0	0.09618	0.00381	0	0	0	0	0	0	0.00381	0	0.21375
AT1G11860	0	0	0	0	0	0	0	0	0	0	0	0	0	0	0
AT1G11870	0	0	0	0	0	0	0	0	0	0	0	0	0	0	0
AT1G11880	0	0	0	0.35558	0	0.08256	0	0	0	0	0.08256	0	0.13717	0.09348	0.08752
AT1G11890	0	0	0	0	0	0	0	0	0	0	0	0	0	0	0
AT1G11900	0	0	0	0	0	0	0	0	0	0	0	0	0	0	0
AT1G11910	0	0	0	0	0	0	0	0	0	0	0	0	0	0	0
AT1G11915	0	0	0	0	0.74782	0	0	0	0.5699	0	0	0	0	0	0
AT1G11920	0.27343	0	0	0	0	0.00379	0.00379	0	0	0	0	0	0	0.00379	0.05282
AT1G11930	0	0	0	0	0	0	0	0	0	0	0	0	0	0	0
AT1G11940	0.34905	0	0	0	0.02969	0.13614	0	0.66842	0	0	0	0.02969	0.02969	0	0
AT1G11950	0	0	0	0	0	0	0	0	0	0	0	0	0	0	0
AT1G11970	0	0	0	0	0	0.06391	0	0	0	0.22432	0.14411	0	0	0	0.09793
AT1G11990	0.11566	0	0.11566	0	0	0	0	0	0	0	0.06666	0.10341	0.13526	0.13526	0.07112
AT1G12000	0	0	0	0	0	0	0	0	0	0	0	0	0	0	0
AT1G12010	0	0	0.05938	0.05938	0.38593	0	0.60363	0	0.60363	0	0	0	0	0	0
AT1G12020	0	0	0	0	0	0	0	0	0	0	0	0	0	0	0
AT1G12030	0	0	0	0	0	0	0	0	0	0	0	0.13969	0.58722	0	0.19585
AT1G12040	0.48704	0	0	0	0	0	0	0	0	0	0	0.11806	0.12373	0.30539	0.15676
AT1G12050	0	0	0	0	0	0	0	0	0	0	0	0	0	0	0
AT1G12070	0	0	0	0	0	0	0	0	0	0	0	0.36695	0.42783	0	0
AT1G12080	0	0	0	0	0	0.1784	0	0.32075	0	0	0	0.08944	0.093	0.20687	0.1137
AT1G12090	0	0	0	0	0	0	0	0	0	0	0	0	0	0	0
AT1G12100	0	0	0	0	0	0	0	0	0	0	0	0	0	0	0
AT1G12110	0.44035	0.17268	0	0	0	0	0	0	0	0	0	0.16431	0.25298	0	0.29435
AT1G12120	0	0	0	0	0	0	0	0	0	0	0	0	0	0	0
AT1G12130	0	0	0	0	0	0	0	0	0	0	0	0	0.38478	0.69511	0
AT1G12140	0.03657	0	0	0.03657	0.15957	0	0.65158	0	0.49782	0.03657	0	0	0.03657	0	0
AT1G12150	0.48704	0	0	0	0	0	0	0	0	0	0	0.11806	0.12373	0.30539	0
AT1G12160	0	0	0	0	0	0	0	0	0	0	0	0	0	0	0
AT1G12180	0.132	0	0	0	0	0	0	0	0	0	0	0.05769	0.10822	0.10822	0.16442
AT1G12190	0	0	0	0	0	0	0	0	0	0	0	0	0	0	0
AT1G12200	0	0	0.30538	0.30538	0.22405	0	0.16983	0	0.20372	0.30538	0	0	0	0	0.23145
AT1G12210	0	0	0	0	0	0	0	0	0	0	0	0	0	0	0
AT1G12220	0	0	0	0	0	0	0	0	0	0	0	0	0	0	0
AT1G12230	0	0	0	0	0	0	0	0	0	0	0	0	0	0	0
AT1G12240	0	0	0	0	0	0	0	0	0	0	0	0	0	0	0
AT1G12250	0	0.80763	0.01619	0.01619	0	0.01619	0	0	0	0	0	0	0.07555	0	0
AT1G12260	0	0	0	0	0	0.16296	0	0.84856	0	0	0	0	0	0	0
AT1G12270	0	0	0	0	0	0	0	0	0	0	0	0	0	0	0
AT1G12280	0.12614	0	0.20198	0	0	0	0	0	0	0	0	0.08822	0.12108	0.17164	0.14682
AT1G12290	0	0	0	0	0	0	0	0	0	0	0	0	0	0	0
AT1G12310	0	0	0	0	0	0	0	0	0	0	0	0	0	0	0
AT1G12320	0	0	0	0	0	0	0	0	0	0	0	0	0	0	0
AT1G12330	0	0	0	0	0	0	0	0	0	0	0	0	0	0	0
AT1G12340	0	0	0	0	0	0	0	0	0	0	0	0	0	0	0
AT1G12360	0	0	0	0	0	0	0	0	0	0	0	0	0	0	0
AT1G12370	0	0.22588	0	0	0	0.62275	0	0	0	0	0	0	0	0	0.13568
AT1G12400	0	0	0	0	0	0	0	0	0	0	0	0	0	0	0
AT1G12410	0	0	0	0	0	0	0	0	0	0	0	0	0	0	0
AT1G12430	0	0	0	0	0	0	0	0	0	0	0	0	0	0	0
AT1G12450	0	0	0	0.02548	0	0	0	1	0	0	0	0	0.02548	0	0
AT1G12460	0	0	0	0	0	0	0	0	0	0	0	0	0	0	0
AT1G12470	0	0	0	0	0	0	0	0	0	0	0	0	0	0	0
AT1G12480	0	0	0	0	0	0	0	0	0	0	0	0	0	0	0
AT1G12490	0	0	0	0	0.49474	0	0	0	0.60881	0	0	0	0	0	0
AT1G12500	0	0.21006	0	0.03089	0.03089	0.03089	0.03089	0.5684	0.29964	0.03089	0	0.09808	0	0	0
AT1G12520	0	0	0	0	0	0	0	0	0	0	0	0	0	0	0
AT1G12530	0.41604	0	0	0	0	0	0	0	0	0	0	0.17787	0.11118	0.26361	0.17354
AT1G12550	0.39832	0.27972	0	0.04251	0	0	0.04251	0.27972	0.13146	0.16111	0	0	0	0	0
AT1G12560	0.80955	0.11277	0	0	0	0	0	0	0	0	0	0.07466	0	0	0
AT1G12570	0.00925	0.08129	0	0	0	0	0	0.22536	0	0	0	0	0	0	0.09766
AT1G12580	0	0	0	0	0	0	0	0.36256	0	0	0.25507	0.12071	0.10459	0.23357	0.12804
AT1G12620	0	0	0	0	0	0	0	0	0	0	0	0	0	0	0
AT1G12630	0	0	0	0	0	0	0	0	0	0	0	0	0	0	0
AT1G12640	0	0	0	0	0	0	0	0	0	0	0	0	0	0	0
AT1G12650	0	0	0	0	0	0	0	0	0	0	0	0	0	0	0
AT1G12660	0	0	0	0	0	0	0	0	0	0	0	0	0	0	0
AT1G12680	0.22479	0	0	0.03774	0.11256	0	0	0.41185	0.13127	0	0	0	0.28715	0	0
AT1G12700	0	0	0	0	0	0	0	0	0	0	0	0	0	0	0
AT1G12710	0	0	0	0	0	0	0	0	0	0	0	0	0	0	0
AT1G12720	0.23056	0.12643	0	0	0	0.20453	0	0.23056	0	0	0.1004	0.12318	0	0	0.15956
AT1G12730	0	0	0	0	0	0	0	0	0	0	0	0	0	0	0
AT1G12740	0.32956	0	0	0	0	0	0	0	0	0	0	0.60926	0.57196	0	0
AT1G12750	0	0	0	0	0	0	0	0	0	0	0	0	0	0	0
AT1G12770	0	0	0	0	0	0	0	0	0	0	0	0.16599	0.27834	0	0.192
AT1G12780	0	0	0	0	0	0	0	0.66158	0	0	0	0	0.45225	0	0
AT1G12790	0	0	0	0	0	0	0	0	0	0	0	0	0	0	0
AT1G12800	0	0	0	0	0	0	0	0	0	0	0	0	0	0	0
AT1G12810	0	0	0	0	0	0	0	0	0	0	0	0	0	0	0
AT1G12820	0	0	0	0	0	0	0	0	0	0	0	0	0	0	0
AT1G12830	0	0	0	0	0	0.47845	0	0	0	0	0	0.20073	0	0.30071	0
AT1G12840	0	0	0	0	0	0	0	0	0	0	0	0	0	0	0
AT1G12845	0	0.84856	0	0	0	0	0	0	0	0	0.16296	0	0	0	0
AT1G12850	0	0	0	0	0	0	0	0	0	0	0	0	0	0	0
AT1G12860	0	0	0.03077	0	0	0	0	0	0	0	0.18438	0	0.35847	0.6452	0
AT1G12880	0.32599	0	0.01294	0	0	0	0.01294	0	0	0	0	0	0	0	0.46829
AT1G12900	0	0	0.0325	0.70189	0	0	0	0	0	0.0325	0	0	0	0	0.45847
AT1G12910	0	0	0	0	0	0	0	0	0	0	0	0	0	0	0
AT1G12930	0	0	0	0	0	0	0	0	0	0	0	0	0	0	0
AT1G12940	0	0	0	0	0	0	0	0	0	0	0	0	0	0	0
AT1G12950	0.65482	0	0.05342	0.05342	0.1737	0	0	0	0	0.65482	0	0	0	0	0.05342
AT1G12960	0	0	0	0	0	0	0	0	0	0	0	0	0	0	0
AT1G12970	0	0	0	0	0	0	0	0	0	0	0	0	0	0	0
AT1G12990	0	0	0	0	0	0	0	0	0	0	0	0	0	0	0
AT1G13000	0.54724	0	0	0	0	0	0	0.04113	0	0	0	0.26255	0.44602	0	0
AT1G13020	0	0	0	0	0	0	0	0	0	0	0	0	0	0	0
AT1G13030	0	0	0	0	0	0	0	0	0	0	0	0	0	0	0
AT1G13040	0	0	0	0	0	0	0	0	0	0	0	0.20044	0.10516	0.27693	0.13639
AT1G13050	0	0	0	0	0.74782	0	0	0	0.5699	0	0	0	0	0	0
AT1G13060	0	0	0	0	0	0	0	0	0	0	0	0	0	0	0
AT1G13070	0.24132	0	0	0	0.28233	0	0	0.17297	0.44638	0	0	0	0	0	0
AT1G13080	0.02709	0.73154	0	0	0	0	0.26191	0	0.02709	0	0	0	0.07406	0	0
AT1G13090	0	0.31529	0.03839	0.03839	0	0	0	0	0	0.53681	0.37067	0	0	0	0.12901
AT1G13100	0.49841	0.49841	0	0	0	0	0	0	0	0	0.39115	0	0	0	0.30339
AT1G13110	0.49315	0.30007	0	0	0	0	0	0	0	0	0	0	0	0	0.49315
AT1G13120	0	0	0	0	0	0	0	0	0	0	0	0	0	0	0
AT1G13130	0	0	0	0	0	0	0	0.86625	0	0	0	0	0.13778	0	0
AT1G13140	0	0	0	0	0	0	0	0	0	0	0	0	0	0	0
AT1G13150	0.00182	0	0	0	0	0.00182	0	0.00182	0	0	0	0	0	0	0.30882
AT1G13160	0	0	0	0	0	0	0	0	0	0	0	0	0	0	0
AT1G13170	0	0	0	0	0	0	0	0	0	0	0	0	0	0	0
AT1G13180	0	0	0	0	0	0	0	0	0	0	0	0	0	0	0
AT1G13190	0	0	0	0	0	0	0	0	0	0	0	0	0	0	0
AT1G13195	0	0	0	0	0	0	0	0	0	0	0	0	0	0	0
AT1G13200	0	0	0	0	0	0	0	0	0	0	0	0	0	0	0
AT1G13210	0	0	0	0	0	0	0	0	0	0	0	0	0	0	0
AT1G13220	0	0	0	0	0	0	0	0	0	0	0	0	0	0	0
AT1G13230	0	0.09455	0	0.01029	0	0	0	0	0.19988	0.01029	0.23147	0	0	0	0.14817
AT1G13250	0	0.26592	0	0.36379	0.1289	0	0	0.26592	0	0.36379	0	0	0.14847	0	0
AT1G13270	0	0	0	0	0	0	0	0	0	0	0	0	0	0	0
AT1G13280	0	0	0	0	0	0	0	0	0	0	0	0	0	0	0
AT1G13290	0	0	0	0	0	0	0	0	0	0	0	0	0	0	0
AT1G13300	0.45295	0.31476	0	0	0	0	0	0.03839	0	0	0.24567	0	0	0	0.18914
AT1G13310	0	0	0	0	0	0	0	0.51324	0	0	0	0	0.25614	0.22401	0
AT1G13320	0	0	0	0	0	0	0	0	0	0	0	0	0	0	0
AT1G13330	0	0	0	0	0	0	0	0	0	0	0	0	0	0	0
AT1G13340	0	0	0	0.4314	0.2777	0	0	0.30331	0.04714	0.30331	0.04714	0	0	0	0.15194
AT1G13350	0.02957	0	0	0.02957	0.18745	0	0	0.42427	0.12824	0	0.09535	0	0.13482	0	0
AT1G13370	0	0	0	0	0	0	0	0	0	0	0	0	0	0	0
AT1G13380	0	0	0	0	0	0	0	0	0	0	0	0	0	0	0
AT1G13400	0	0.06761	0	0	0.06186	0	0.01013	0	0.13946	0.09635	0.16101	0	0	0	0.08067
AT1G13410	0	0	0	0	0	0	0	0	0	0	0	0	0	0	0
AT1G13420	0	0.36805	0	0	0	0	0	0	0	0	0.29495	0	0	0.25109	0.23514
AT1G13440	0	0	0	0	0	0	0	0	0	0	0	0	0	0	0
AT1G13450	0	0	0.03009	0.27299	0.12725	0	0.03009	0.51588	0.03009	0	0	0	0	0	0
AT1G13460	0.39623	0.24745	0	0	0	0	0	0.39623	0	0	0	0	0	0	0.1832
AT1G13470	0	0	0	0	0	0.15531	0	0.20223	0	0	0.06146	0	0.07085	0.07085	0.16811
AT1G13540	0	0	0	0	0	0	0	0	0	0	0	0.09056	0.07358	0	0.19093
AT1G13560	0	0	0	0	0	0	0	0	0	0	0	0	0	0	0
AT1G13570	0	0	0	0	0	0	0	0	0	0	0	0	0	0	0
AT1G13580	0.64091	0.43862	0	0	0	0	0	0	0	0	0	0.18577	0	0	0
AT1G13590	0.48518	0	0	0	0	0	0	0	0	0	0	0.31583	0.12391	0	0.15675
AT1G13600	0	0	0	0	0	0	0	0	0	0.52737	0.40638	0	0	0	0.35139
AT1G13610	0.5802	0.03387	0	0	0	0	0	0.39809	0	0.03387	0.12492	0	0	0	0.1332
AT1G13630	0	0	0	0	0.13881	0.14935	0	0.20206	0	0.09664	0	0.08346	0	0.10718	0.13018
AT1G13640	0	0	0.46908	0.07623	0	0	0	0.46908	0	0	0	0.14989	0.44289	0	0
AT1G13650	0	0.13065	0	0	0	0.06807	0	0	0	0	0.13065	0	0	0	0.17617
AT1G13670	0	0	0	0	0	0	0	0	0	0	0	0	0	0	0
AT1G13680	0	0	0	0	0	0.17765	0	0	0	0	0	0	0.12047	0.07473	0
AT1G13690	0	0	0.02837	0	0	0.58515	0	0	0	0.02837	0.16757	0.23716	0	0.02837	0
AT1G13700	0	0.27083	0.07084	0.43083	0.43083	0	0.19083	0.07084	0.34083	0	0	0	0	0	0
AT1G13710	0	0	0	0	0	0	0	0	0	0	0	0	0	0	0
AT1G13730	0	0	0	0	0	0.50852	0	0	0	0	0	0.70418	0	0	0
AT1G13740	0	0.17596	0.2712	0.2712	0.20263	0	0	0	0	0.2712	0	0	0	0	0.20886
AT1G13750	0.53074	0.14495	0	0	0	0	0	0	0	0	0	0.37573	0	0	0.1249
AT1G13760	0	0	0	0	0.05389	0.12617	0	0	0.06594	0	0	0	0	0	0.09332
AT1G13790	0	0	0	0	0.21789	0.12942	0	0	0	0	0	0	0.24001	0.21789	0.10931
AT1G13800	0	0	0	0	0.06509	0.18529	0.0904	0	0	0	0	0.08644	0	0.17896	0.07889
AT1G13810	0	0	0	0	0	0	0	0	0	0	0	0	0	0	0
AT1G13830	0	0.48375	0	0	0	0	0	0.53812	0	0	0.33423	0	0	0	0
AT1G13870	0.2932	0	0	0	0	0.16876	0	0.21024	0	0	0	0.1532	0	0.19365	0.1122
AT1G13880	0.0555	0	0.0555	0.43404	0	0	0	0.43404	0	0	0	0.12647	0.15644	0.13121	0
AT1G13890	0	0	0	0	0	0	0.00519	0	0	0	0	0.1248	0.13278	0	0.35316
AT1G13900	0.39719	0.02943	0	0	0.02943	0.02943	0	0.76495	0.02943	0	0	0	0.02943	0	0
AT1G13910	0	0	0.0888	0.44158	0.0888	0	0.44158	0	0.177	0.44158	0	0	0	0.0888	0.28123
AT1G13920	0	0	0	0	0.6047	0	0	0	0.74633	0	0	0	0	0	0
AT1G13930	0	0.6667	0	0.74468	0	0	0.04282	0	0.04282	0.04282	0	0	0	0	0
AT1G13940	0	0	0	0	0	0	0	0	0	0	0	0	0	0	0
AT1G13950	0.91739	0.02553	0	0	0	0	0	0	0	0	0	0.08127	0	0	0
AT1G13960	0.48048	0	0	0	0	0	0	0	0	0	0	0.11419	0.14988	0.20999	0.15262
AT1G13970	0	0	0	0	0	0	0	0	0	0	0	0	0	0	0
AT1G13980	0	0	0	0	0	0	0	0	0	0	0	0	0	0	0
AT1G13990	0	0	0	0	0	0	0	0	0	0	0	0	0	0	0
AT1G14000	0	0	0	0	0	0	0	0	0	0	0	0	0	0	0
AT1G14020	0	0	0	0	0	0	0	0	0	0	0	0	0	0	0
AT1G14030	0	0	0	0	0	0	0	0	0	0	0	0	0	0	0
AT1G14040	0	0	0.34481	0.34481	0	0	0	0	0.16195	0.34481	0.30417	0	0	0	0.16749
AT1G14050	0	0	0	0	0	0.483	0	0	0	0	0	0.26147	0	0	0.16925
AT1G14070	0	0.5238	0	0	0	0	0	0.01202	0	0	0	0	0	0	0.19148
AT1G14080	0.60845	0	0	0	0	0	0	0	0	0	0	0.32694	0.53338	0	0
AT1G14090	0	0	0	0	0	0	0	0	0	0	0	0	0	0	0
AT1G14100	0.12686	0	0	0	0.10323	0.12686	0	0	0	0.00871	0.04809	0	0	0	0.07315
AT1G14110	0.14273	0	0	0	0	0.08861	0	0	0.08861	0.07056	0	0	0	0	0.07384
AT1G14120	0	0.44739	0.01719	0	0	0	0	0	0	0	0	0	0	0.34905	0.16803
AT1G14130	0	0.12974	0.25168	0.47115	0.11999	0	0.0322	0	0	0.0322	0	0	0.20778	0	0
AT1G14140	0	0	0	0	0	0	0	0	0	0	0	0	0	0	0
AT1G14150	0	0	0	0	0	0	0	0	0	0	0	0	0	0	0
AT1G14180	0	0	0	0	0	0	0	0	0	0	0	0	0	0	0
AT1G14190	0	0.02548	0	0	0	0	0	1	0	0	0	0	0.02548	0	0
AT1G14210	0	0	0	0	0	0	0	0	0	0	0	0	0	0	0
AT1G14220	0.51884	0.14237	0	0	0	0	0	0	0	0	0	0.36758	0	0	0
AT1G14240	0.02553	0	0	0	0	0	0	0.91739	0	0	0	0.08127	0	0.02553	0
AT1G14250	0	0	0	0	0	0	0	0	0	0	0	0	0	0	0
AT1G14260	0.47297	0	0	0.03341	0.20923	0	0	0	0	0.17993	0	0.08835	0.26784	0	0
AT1G14270	0	0	0	0	0	0	0	0	0	0	0	0	0	0	0
AT1G14280	0	0.19848	0	0	0	0.19848	0	0.27294	0	0	0.16125	0	0	0.18359	0
AT1G14290	0	0	0	0	0	0	0	0	0	0	0	0	0	0	0
AT1G14300	0	0	0	0	0	0	0	0	0	0	0	0	0	0	0
AT1G14310	0	0	0	0	0	0	0	0	0	0	0	0	0	0	0
AT1G14320	0	0	0	0	0	0	0	0	0	0	0	0	0	0	0
AT1G14330	0	0	0	0	0	0	0	0	0	0	0	0	0	0	0
AT1G14340	0	0	0	0	0	0	0	0	0	0	0	0	0	0	0
AT1G14345	0	0.54624	0.04676	0.60867	0	0	0.04676	0	0.32772	0	0	0	0	0	0
AT1G14350	0	0	0	0	0	0	0	0	0	0	0	0	0	0	0
AT1G14360	0	0	0	0	0	0	0	0	0	0	0	0	0	0	0
AT1G14380	0	0	0	0	0	0	0	0	0	0	0	0	0	0	0
AT1G14390	0	0	0	0	0	0	0	0	0	0	0.26548	0.24615	0.21908	0.21908	0.17408
AT1G14400	0	0	0	0	0	0	0	0	0	0	0	0	0	0	0
AT1G14410	0	0	0	0	0	0	0	0	0	0	0	0	0	0	0
AT1G14420	0.25527	0	0	0	0	0	0	0.10717	0.1442	0	0	0	0.07755	0.07755	0.1341
AT1G14430	0.09823	0.08907	0	0.01582	0.08175	0.07076	0	0	0	0.1257	0.09823	0	0	0	0.06077
AT1G14440	0	0	0	0	0	0.28216	0	0.79235	0	0	0	0	0	0	0
AT1G14450	0	0	0	0	0	0	0	0	0	0	0	0	0	0	0
AT1G14460	0	0.39309	0.01648	0	0.55879	0	0	0	0	0	0	0	0	0	0
AT1G14470	0	0	0	0	0	0	0	0	0	0	0	0	0	0	0
AT1G14480	0	0	0.33704	0.33704	0.33704	0	0.21365	0	0.33704	0.33704	0	0	0	0	0
AT1G14490	0	0	0.02913	0	0.12696	0.19218	0	0	0	0.51829	0	0	0	0	0.207
AT1G14510	0	0	0	0	0	0	0	0	0	0	0	0	0	0	0
AT1G14520	0	0	0	0	0	0	0	0	0	0	0	0	0	0	0
AT1G14530	0.03758	0	0	0	0.62581	0	0	0.23366	0.47876	0	0	0	0	0	0
AT1G14540	0.56066	0.15595	0	0	0	0	0	0	0	0	0.47394	0	0	0	0
AT1G14550	0.6229	0.15991	0	0	0	0	0	0	0	0	0.22605	0	0	0	0
AT1G14560	0	0	0	0	0	0	0	0	0	0	0	0	0	0	0
AT1G14570	0	0	0	0	0	0	0	0	0	0	0	0	0	0	0
AT1G14580	0	0	0	0	0	0	0	0	0	0	0.55372	0	0	0.45089	0.17978
AT1G14610	0	0	0	0	0	0	0	0	0	0	0	0	0	0	0
AT1G14620	0	0	0	0	0	0	0	0	0	0	0	0	0	0	0
AT1G14640	0.01155	0	0	0	0	0.05233	0	0.0931	0	0.17465	0	0.08801	0	0	0.12276
AT1G14650	0	0	0	0	0	0	0	0	0	0	0	0	0	0	0
AT1G14660	0	0	0	0	0	0	0	0	0	0	0	0	0	0	0
AT1G14670	0	0	0	0	0	0	0	0	0	0	0	0	0	0	0
AT1G14680	0	0	0	0	0	0	0	0	0	0	0	0	0	0	0
AT1G14685	0	0	0	0	0	0	0	0	0	0	0	0	0	0	0
AT1G14687	0.14851	0.10526	0	0	0	0	0	0	0	0	0.10526	0	0	0	0.23107
AT1G14690	0	0	0	0	0	0	0	0	0	0	0	0	0	0	0
AT1G14700	0	0	0	0	0	0	0	0	0	0	0	0	0	0	0
AT1G14710	0	0	0	0	0	0	0	0	0	0	0	0	0	0	0
AT1G14720	0	0	0	0	0	0	0	0	0	0.4685	0.19105	0	0.38526	0.38526	0
AT1G14730	0	0	0	0.02548	1	0	0	0	0.02548	0	0	0	0	0	0
AT1G14740	0	0	0	0	0	0	0	0	0	0	0	0.10594	0.11253	0.3236	0.15091
AT1G14750	0.03368	0	0	0	0	0.47058	0	0.03368	0	0	0	0.17021	0.12106	0.29582	0.15283
AT1G14760	0	0	0	0	0	0	0	0	0	0	0	0	0	0	0
AT1G14770	0	0	0	0	0	0.02184	0	0	0	0	0	0.15309	0.12684	0.44183	0.40365
AT1G14780	0.50523	0.4017	0	0	0	0	0	0	0	0	0	0	0.19465	0	0.16642
AT1G14790	0	0	0.55738	0.03647	0	0	0	0	0	0	0	0	0.17538	0.14065	0.41531
AT1G14800	0	0	0	0	0	0	0	0	0	0	0	0	0	0	0
AT1G14810	0	0	0	0	0	0	0	0	0	0	0	0	0	0	0
AT1G14820	0	0	0	0	0	0	0	0	0	0	0	0.47356	0.60109	0	0
AT1G14830	0	0	0	0	0	0	0	0	0	0	0	0	0	0	0
AT1G14840	0	0	0.00907	0	0	0.15359	0	0	0	0.00907	0	0.17165	0	0.26921	0.12731
AT1G14850	0.19374	0	0	0	0	0.19374	0	0	0	0.34823	0.09075	0.23236	0	0.10105	0
AT1G14870	0	0	0	0	0	0	0	0	0	0	0	0	0	0	0
AT1G14890	0	0	0	0	0.03079	0.28519	0	0.5396	0	0.20039	0	0	0	0	0
AT1G14900	0	0	0	0	0	0	0	0	0	0	0	0	0	0	0
AT1G14910	0	0	0	0	0	0	0	0	0	0	0	0	0	0	0
AT1G14920	0	0	0	0	0	0	0	0	0	0	0	0	0	0	0
AT1G14930	0	0	0	0	0	0	0	0	0	0	0	0.06192	0.01542	0.16424	0.01542
AT1G14940	0	0.33582	0	0	0	0.0823	0.01315	0	0	0	0	0	0	0.1791	0.08858
AT1G14950	0	0	0	0	0	0	0	0	0	0	0	0	0	0	0
AT1G14960	0.70823	0.40703	0	0	0	0	0.03053	0	0	0	0	0.07289	0	0.03053	0
AT1G14970	0	0	0	0	0	0	0	0	0	0	0	0	0	0	0
AT1G14980	0	0	0	0	0	0	0	0	0	0	0	0	0	0	0
AT1G14990	0	0	0	0	0	0	0	0	0	0	0	0	0	0	0
AT1G15000	0.09128	0	0.38685	0.38685	0	0	0	0	0	0.38685	0	0	0	0.26862	0.19876
AT1G15020	0.51035	0	0	0	0	0.02761	0	0.02761	0	0	0	0.11812	0.12416	0.12416	0
AT1G15040	0.46336	0	0	0.02836	0	0	0.17336	0	0	0	0.10086	0.10992	0	0.02836	0.147
AT1G15045	0.68849	0.10273	0	0.02951	0	0	0	0	0	0	0.359	0	0	0	0
AT1G15050	0	0	0	0	0	0	0	0	0	0	0	0	0	0	0
AT1G15060	0	0	0	0	0	0	0	0	0	0	0	0	0	0	0
AT1G15080	0	0	0.02634	0.02634	0.81522	0	0.02634	0	0.22356	0.02634	0	0	0	0	0
AT1G15100	0	0	0	0	0	0	0	0	0	0	0	0	0	0	0
AT1G15110	0	0	0	0	0	0	0	0	0	0	0	0	0	0	0
AT1G15120	0	0	0	0	0	0	0	0	0	0	0	0	0	0	0
AT1G15130	0	0	0	0	0	0	0	0	0	0	0	0	0	0	0
AT1G15140	0.45045	0.18993	0	0	0	0.25506	0	0.45045	0	0	0	0.18179	0	0	0
AT1G15150	0	0	0	0	0	0	0	0	0	0	0	0.09441	0.0987	0.37324	0.18605
AT1G15170	0.01412	0	0	0	0	0	0	0	0	0	0	0.56553	0.40623	0	0
AT1G15180	0.19871	0.09582	0	0	0	0	0	0	0	0	0	0.26817	0.08759	0.16167	0.08085
AT1G15190	0.40065	0	0	0	0	0	0	0	0	0	0	0.17221	0.10824	0.25445	0.16805
AT1G15200	0	0	0	0	0	0	0	0	0	0	0	0.10594	0.11253	0.3236	0.15091
AT1G15210	0	0	0	0	0	0	0	0	0	0	0	0	0	0	0
AT1G15220	0	0	0	0	0	0	0	0	0	0	0	0	0	0	0
AT1G15230	0	0	0	0	0	0	0	0	0	0	0	0	0	0	0
AT1G15250	0	0	0	0	0	0	0	0	0	0	0	0	0	0	0
AT1G15260	0	0	0	0	0	0	0	0	0	0	0	0	0	0	0
AT1G15270	0	0	0	0	0.07548	0	0.21687	0.09905	0.1285	0	0	0.13955	0	0.14618	0
AT1G15280	0	0	0	0	0	0	0	0	0	0	0	0	0	0	0
AT1G15290	0.03308	0.07112	0.20425	0.37542	0	0	0	0	0	0.14719	0.06161	0	0	0.17002	0.12645
AT1G15300	0	0	0	0	0	0	0	0	0	0	0	0	0	0	0
AT1G15310	0	0	0	0	0	0	0	0	0	0	0	0	0	0	0
AT1G15320	0.00471	0	0.00471	0	0	0.24982	0	0	0	0	0	0.09663	0	0	0.13841
AT1G15330	0	0	0	0	0	0	0	0	0	0	0	0.17808	0.31126	0	0
AT1G15340	0	0	0	0	0	0	0	0	0	0	0	0	0	0	0
AT1G15350	0.4246	0.26445	0	0	0	0	0	0.4246	0	0	0.27446	0	0	0	0
AT1G15360	0	0	0	0	0	0	0	0	0	0	0.04171	0	0	0.25364	0.15669
AT1G15370	0	0	0	0	0	0	0	0	0	0	0	0	0	0	0
AT1G15380	0	0	0.24204	0.44529	0	0	0.17429	0	0.03879	0.30979	0	0	0	0	0.14965
AT1G15390	0	0	0.50745	0	0	0.42987	0.04197	0	0	0.04197	0	0.21652	0	0.13506	0
AT1G15400	0	0	0	0	0	0	0	0	0	0	0	0	0	0	0
AT1G15410	0	0.31179	0	0	0	0	0	0.01339	0	0	0.28195	0	0	0.33566	0
AT1G15425	0	0	0	0	0	0	0	0	0	0	0	0	0	0	0
AT1G15430	0	0	0	0	0	0	0	0	0	0	0	0	0	0	0
AT1G15440	0	0	0	0	0	0	0	0	0	0	0	0	0	0	0
AT1G15460	0.02548	1	0	0	0	0	0	0	0	0	0	0	0	0	0
AT1G15470	0	0	0	0	0	0	0	0	0	0	0	0	0	0	0
AT1G15480	0	0	0	0	0	0	0	0	0	0	0	0	0	0	0
AT1G15490	0	0	0	0	0	0	0	0	0	0	0	0	0	0	0
AT1G15500	0	0	0	0	0	0	0	0	0	0	0	0	0	0	0
AT1G15510	0	0	0	0	0	0	0	0	0	0	0	0	0	0	0
AT1G15530	0	0	0	0	0	0	0	0	0	0	0	0.10594	0.11253	0.3236	0.15091
AT1G15550	0	0.22095	0.19231	0.27823	0	0	0.27823	0	0.19231	0.27823	0	0	0	0	0.21574
AT1G15570	0	0	0	0	0	0	0	0	0	0	0	0	0	0	0
AT1G15580	0.79008	0.11065	0	0	0.02572	0	0	0	0	0	0	0	0	0.02572	0.09521
AT1G15590	0.00843	0.07065	0	0	0	0	0	0.38174	0	0	0	0.11343	0	0	0.16115
AT1G15600	0	0	0	0	0	0	0	0	0	0	0	0	0	0	0
AT1G15640	0.57541	0.39499	0	0	0	0	0	0	0	0	0	0.16945	0	0	0.03413
AT1G15660	0	0	0	0	0	0	0	0	0	0	0	0	0	0	0
AT1G15670	0	0	0	0	0	0	0	0	0	0	0	0	0	0	0
AT1G15690	0	0	0	0	0	0	0	0	0	0	0	0	0	0	0
AT1G15700	0.47058	0	0	0	0	0	0	0	0	0	0	0.17021	0.12106	0.29582	0.15283
AT1G15710	0.79235	0.02707	0	0.02707	0	0.02707	0.02707	0.28216	0	0	0	0	0.02707	0	0
AT1G15720	0	0	0	0	0	0	0	0	0	0	0	0	0	0	0
AT1G15730	0	0	0	0	0	0	0	0	0	0	0	0	0	0	0
AT1G15740	0	0	0	0	0	0	0	0	0	0	0	0	0	0	0
AT1G15750	0	0	0	0	0	0	0	0	0	0	0	0	0	0	0
AT1G15780	0	0	0	0	0	0	0	0	0	0	0	0	0	0	0
AT1G15790	0	0	0	0	0	0	0	0	0	0	0	0	0	0	0
AT1G15800	0	0	0	0	0	0	0	0	0	0	0	0	0	0	0
AT1G15810	0	0	0	0	0	0	0	0	0	0	0	0	0	0	0
AT1G15820	0	0	0	0	0	0	0	0	0	0	0	0	0	0	0
AT1G15830	0	0	0	0	0	0	0	0	0	0	0	0	0.17627	0.25938	0.19893
AT1G15840	0	0	0	0	0	0.07365	0	0	0	0	0.04031	0.08199	0.08699	0.24703	0.11609
AT1G15850	0	0	0	0	0	0	0	0	0	0	0	0	0	0	0
AT1G15860	0	0	0	0	0	0	0	0	0	0	0	0	0	0	0
AT1G15870	0	0	0	0	0	0	0	0	0	0	0	0	0	0	0
AT1G15880	0	0	0	0	0	0	0	0	0	0	0	0	0	0	0
AT1G15890	0	0	0	0	0	0	0	0	0	0	0	0	0	0	0
AT1G15900	0	0	0	0	0	0	0	0	0	0	0	0	0	0	0
AT1G15910	0	0	0.51499	0	0	0.03219	0	0	0	0.03219	0	0.12272	0.09657	0.32187	0.11998
AT1G15920	0	0	0	0	0	0	0	0	0	0	0	0	0	0	0
AT1G15930	0	0	0	0	0	0	0	0	0	0	0	0	0	0	0
AT1G15940	0	0	0	0	0	0.01304	0	0	0	0	0	0.1197	0	0.46812	0.16818
AT1G15950	0	0	0	0	0	0	0	0	0	0	0	0	0	0	0
AT1G15960	0	0	0	0	0.20848	0.02866	0	0.4782	0.14105	0	0	0	0.0886	0	0
AT1G15980	0	0	0	0	0	0	0	0	0	0	0	0	0	0	0
AT1G15990	0.33939	0	0	0	0	0.08544	0	0.23781	0	0	0	0.09179	0	0	0.11776
AT1G16000	0	0	0	0	0	0	0	0	0	0	0	0	0	0	0
AT1G16010	0	0	0	0	0	0	0	0	0	0	0	0	0	0	0
AT1G16020	0.57239	0	0	0	0	0	0	0	0	0	0.08025	0	0.39343	0.25026	0
AT1G16030	0	0	0	0	0	0	0	0	0	0	0	0	0	0	0
AT1G16040	0	0	0	0	0	0	0	0	0	0	0	0	0	0	0
AT1G16050	0.03827	0	0	0.22983	0	0	0	0.42139	0	0.29368	0.0702	0	0.16598	0.11489	0
AT1G16060	0	0	0	0	0	0	0	0	0	0	0	0	0	0	0
AT1G16070	0	0	0.6148	0	0	0.05332	0	0	0	0.05332	0.1469	0	0	0.6148	0
AT1G16080	0	0	0	0	0	0	0	0	0	0	0	0	0	0	0
AT1G16090	0	0	0	0	0	0.00117	0.00117	0	0	0	0.0542	0	0.08602	0.00117	0.17473
AT1G16130	0.34144	0.20543	0	0	0	0	0	0	0	0	0.11192	0.15017	0	0	0.17452
AT1G16150	0	0	0	0	0	0	0	0	0	0.24094	0	0.20615	0	0	0.10936
AT1G16160	0	0	0	0	0	0	0	0	0	0	0	0.39389	0.4503	0	0.16309
AT1G16170	0	0	0	0	0	0	0	0	0	0	0	0	0	0	0
AT1G16180	0	0	0	0	0	0	0	0	0	0	0	0	0	0	0
AT1G16190	0	0	0	0	0	0	0	0	0	0	0	0	0	0	0
AT1G16210	0	0	0	0	0	0	0	0	0	0	0	0	0	0	0
AT1G16220	0	0	0.34199	0	0.18072	0.11801	0	0	0	0.34199	0.29719	0	0	0.18072	0.14651
AT1G16240	0	0	0	0	0	0	0	0	0	0	0	0	0	0	0
AT1G16260	0	0.3204	0	0	0	0	0	0	0	0	0	0.22121	0.13789	0	0.39975
AT1G16280	0	0	0	0	0	0	0	0	0	0	0	0	0	0	0
AT1G16290	0	0	0	0	0	0	0	0	0	0	0	0	0	0	0
AT1G16310	0	0	0.30211	0.30211	0.1313	0	0.15977	0	0.19536	0.30211	0	0	0	0	0
AT1G16330	0	0	0	0	0	0	0	0	0	0	0	0	0	0	0
AT1G16340	0	0	0	0	0.62298	0.12856	0	0	0.32633	0	0	0	0	0	0
AT1G16350	0	0	0	0	0	0	0	0	0	0	0	0	0	0	0
AT1G16360	0	0	0	0	0	0	0	0	0	0	0	0	0	0	0
AT1G16370	0	0	0	0	0	0	0	0	0	0	0	0	0	0	0
AT1G16380	0	0	0	0	0	0	0	0	0	0	0	0.10584	0.11237	0.32159	0.19796
AT1G16390	0	0.15181	0	0	0	0	0	0	0	0	0.38892	0	0	0	0
AT1G16410	0	0	0	0	0	0	0	0	0	0.74404	0	0	0	0	0.74404
AT1G16420	0.41132	0.20159	0	0	0	0	0	0	0	0	0	0.12818	0	0	0.23972
AT1G16430	0	0	0	0	0	0	0	0	0	0	0	0	0	0	0
AT1G16440	0.30983	0	0	0	0	0	0	0.30983	0	0	0	0.13629	0	0.15838	0
AT1G16460	0	0	0	0	0	0	0	0	0	0	0	0	0	0	0
AT1G16470	0	0	0	0	0	0	0	0	0	0	0	0	0	0	0
AT1G16480	0	0	0.02943	0.02943	0	0.39719	0	0.76495	0	0	0	0.02943	0	0	0
AT1G16490	0	0	0	0.03177	0	0.2287	0	0.42564	0.13024	0.16306	0.13024	0	0	0	0
AT1G16500	0	0	0	0	0	0	0	0.89408	0	0.02558	0	0	0	0	0.10454
AT1G16510	0	0	0	0	0	0	0	0	0	0	0	0	0	0	0
AT1G16520	0	0	0.02548	0.02548	0.02548	0.02548	0	1	0	0.02548	0.02548	0	0	0	0
AT1G16530	0	0.07704	0	0.02228	0.21941	0.10442	0	0.18655	0	0	0	0	0	0.12084	0.11188
AT1G16540	0	0	0	0	0	0	0	0	0	0	0	0	0	0	0
AT1G16560	0	0	0	0	0	0	0	0	0	0	0	0	0	0	0
AT1G16570	0	0	0	0	0	0	0	0	0	0	0	0	0	0	0
AT1G16590	0	0	0	0	0	0	0	0	0	0	0	0	0	0	0
AT1G16610	0	0	0	0	0	0	0	0	0	0	0	0	0	0	0
AT1G16640	0	0	0	0	0	0	0	0	0	0	0	0	0	0	0
AT1G16650	0	0	0	0	0	0	0	0	0	0	0	0	0	0	0
AT1G16670	0	0	0	0	0	0	0	0	0	0	0	0	0	0	0
AT1G16680	0	0	0	0	0	0	0	0	0	0	0	0	0	0	0
AT1G16690	0	0	0	0	0	0	0	0	0	0	0	0	0	0	0
AT1G16705	0	0	0	0	0	0	0	0	0	0	0	0	0	0	0
AT1G16710	0	0	0	0	0	0	0	0	0	0	0	0	0	0	0
AT1G16720	0.52687	0.47327	0	0.0445	0	0	0.0445	0.20529	0	0.0445	0	0	0	0	0
AT1G16730	0	0	0	0	0.15192	0	0	0	0	0	0.11654	0	0	0.15192	0.20499
AT1G16740	0	0	0	0	0	0	0	0	0	0	0	0	0	0	0
AT1G16750	0	0	0	0	0	0	0	0	0	0	0	0	0	0	0
AT1G16760	0	0	0	0.19004	0	0	0	0	0	0	0.09992	0.16751	0.12996	0	0.17365
AT1G16770	0	0	0	0	0	0	0	0	0	0	0	0	0	0	0
AT1G16780	0	0.02943	0.02943	0.02943	0	0.39719	0	0.76495	0	0.02943	0	0	0.02943	0	0
AT1G16790	0	0	0	0	0	0	0	0	0	0	0	0	0	0	0
AT1G16800	0	0	0	0	0	0	0	0	0	0	0	0	0	0	0
AT1G16810	0	0	0	0	0	0	0	0	0	0	0	0	0	0	0
AT1G16820	0	0	0	0.23908	0.09903	0.00566	0	0	0	0	0	0	0	0	0.17542
AT1G16830	0	0	0.01927	0.28936	0	0.46942	0	0	0	0	0	0.2556	0	0	0
AT1G16840	0	0	0	0	0	0	0	0	0	0	0	0	0	0	0
AT1G16860	0.02645	0.17845	0	0	0	0.14045	0	0.71043	0	0	0	0	0	0	0
AT1G16870	0	0	0	0	0	0	0	0	0	0	0	0	0	0	0
AT1G16880	0	0.47057	0.03339	0.68916	0	0	0.03339	0.03339	0	0.03339	0	0	0	0	0.09301
AT1G16900	0	0	0	0	0	0	0	0	0	0	0	0	0	0	0
AT1G16910	0	0.13829	0	0	0	0	0	0.21278	0	0	0.14294	0.10803	0	0.14574	0.12136
AT1G16920	0	0	0	0	0	0	0	0	0	0	0	0	0	0	0
AT1G16940	0	0	0	0	0	0	0	0	0	0	0	0	0	0	0
AT1G16950	0	0	0	0	0	0.07087	0	0	0	0.08931	0.08931	0	0.11144	0.14095	0.12284
AT1G16970	0	0	0	0	0	0	0	0	0	0	0	0	0	0	0
AT1G16980	0	0	0	0	0	0	0	0	0	0	0	0	0	0	0
AT1G17000	0	0.09375	0	0	0	0	0	0.23909	0	0	0	0	0	0	0.28864
AT1G17010	0	0	0	0	0	0	0	0	0	0	0	0.24085	0.0765	0	0.20094
AT1G17020	0.00347	0.13391	0	0	0	0	0	0	0	0	0	0	0	0	0.27028
AT1G17040	0	0	0	0	0	0	0	0	0	0	0	0	0	0	0
AT1G17050	0	0	0	0	0	0	0	0	0	0	0	0	0	0	0
AT1G17060	0.4683	0	0	0	0	0	0	0	0	0	0	0.30781	0.32564	0	0
AT1G17070	0	0	0	0	0	0	0	0	0	0	0	0	0	0	0
AT1G17080	0	0	0	0	0	0	0	0	0	0	0	0	0	0	0
AT1G17090	0	0.20365	0	0	0	0	0	0.82491	0	0	0	0	0	0	0
AT1G17100	0	0	0	0	0	0	0	0	0	0	0	0	0	0	0
AT1G17110	0	0	0	0	0	0	0	0	0	0	0	0	0	0	0
AT1G17120	0.56557	0.51068	0	0.07157	0	0	0	0.56557	0	0	0	0	0	0	0
AT1G17130	0	0	0	0	0	0	0	0	0	0	0	0	0	0	0
AT1G17140	0	0	0.5237	0	0	0	0	0	0	0	0	0.12436	0.1305	0.3271	0.07689
AT1G17150	0	0	0	0	0	0	0	0	0	0	0	0	0	0	0
AT1G17160	0	0	0	0	0	0	0	0	0	0	0	0	0	0	0
AT1G17170	0	0	0	0	0	0	0	0	0	0	0	0	0	0	0
AT1G17180	0	0	0	0	0	0	0	0	0	0	0	0	0	0	0
AT1G17190	0	0	0	0	0	0	0	0	0	0	0	0	0	0	0
AT1G17200	0	0	0.01199	0	0	0	0	0	0	0	0	0	0.6854	0	0
AT1G17210	0	0	0	0	0	0	0	0	0	0	0	0	0	0	0
AT1G17220	0	0	0	0	0	0	0	0	0	0	0	0	0	0	0
AT1G17230	0	0.00297	0	0.00297	0	0	0	0	0	0.00297	0	0	0.00297	0	0.45617
AT1G17240	0	0	0	0	0	0	0	0	0	0	0	0	0	0	0
AT1G17250	0	0	0	0	0	0	0	0	0	0	0	0	0	0	0
AT1G17260	0.02564	0.12056	0	0	0	0	0	0.87996	0	0	0	0.02564	0.02564	0	0
AT1G17280	0	0	0	0	0	0	0	0	0	0	0	0	0	0	0
AT1G17290	0	0	0	0	0	0	0	0	0	0	0	0	0	0	0
AT1G17300	0	0	0	0	0	0	0	0	0	0	0	0	0	0	0
AT1G17310	0	0	0	0	0	0	0	0	0	0	0	0.18932	0.15825	0.34465	0.11872
AT1G17330	0	0	0	0	0	0	0	0	0	0	0	0	0	0	0
AT1G17340	0	0.07529	0	0	0	0	0	0.42334	0	0	0	0.10521	0.21451	0.18841	0.13858
AT1G17350	0.59222	0.02754	0	0	0	0.12165	0	0	0	0	0	0.204	0	0.14047	0
AT1G17360	0	0	0	0	0	0	0	0	0	0	0	0	0	0	0
AT1G17370	0	0	0	0	0	0	0	0	0	0	0	0	0	0	0
AT1G17390	0	0	0.14049	0	0	0	0	0.09675	0.07489	0	0.07489	0	0.11425	0	0.12856
AT1G17410	0	0	0	0	0	0	0	0	0	0	0	0	0	0	0
AT1G17430	0	0	0	0	0	0	0	0	0	0	0	0	0	0	0
AT1G17440	0	0	0	0	0	0	0	0	0	0	0	0	0	0	0
AT1G17450	0	0	0	0	0	0	0	0	0	0	0	0	0	0	0
AT1G17455	0	0	0	0	0	0	0	0	0	0	0	0	0	0	0
AT1G17460	0	0	0	0	0	0	0	0	0	0	0	0	0	0	0
AT1G17470	0	0	0	0	0	0	0	0	0	0	0	0	0	0	0
AT1G17480	0	0	0.00941	0	0.00941	0.00941	0	0	0	0.50694	0	0	0.30793	0.00941	0
AT1G17490	0	0	0	0	0	0	0	0	0	0	0	0	0	0	0
AT1G17500	0.47428	0.12829	0	0	0	0	0	0	0	0	0	0.16845	0.17772	0	0.15076
AT1G17510	0	0	0	0	0	0	0	0	0	0	0	0	0	0	0
AT1G17520	0	0	0	0	0	0	0	0	0	0	0	0	0	0	0
AT1G17530	0	0	0	0	0	0	0	0	0	0	0	0	0	0	0
AT1G17540	0	0	0	0	0	0	0	0	0	0	0	0	0	0	0
AT1G17545	0	0	0	0	0	0	0	0	0	0	0	0	0	0	0
AT1G17550	0.30032	0	0	0	0	0	0	0.21607	0	0	0	0.14236	0.21607	0.19922	0
AT1G17560	0	0	0	0	0	0	0	0	0	0	0	0	0	0	0
AT1G17580	0	0	0	0	0	0	0	0	0	0	0	0	0	0	0
AT1G17590	0.00694	0	0	0	0	0	0	0.00694	0	0.00694	0	0	0	0	0.50963
AT1G17600	0.16317	0.07593	0	0.00613	0	0	0	0	0	0	0.05848	0	0.08989	0	0.12034
AT1G17610	0	0	0	0	0	0	0	0	0	0	0	0	0	0	0
AT1G17615	0	0	0	0	0.26763	0	0	0	0	0	0	0	0	0	0.18345
AT1G17620	0	0	0	0	0	0	0	0	0	0	0	0	0	0	0
AT1G17630	0	0	0	0	0	0	0	0	0	0	0	0	0	0	0
AT1G17640	0	0	0	0	0	0	0	0	0	0	0	0	0	0	0
AT1G17650	0	0	0	0	0	0	0	0	0	0	0	0	0	0	0
AT1G17665	0	0	0	0	0	0	0	0	0	0	0	0	0	0	0
AT1G17680	0	0	0	0	0	0	0	0	0	0	0	0	0	0	0
AT1G17690	0	0	0	0	0	0	0	0	0	0	0	0	0	0	0
AT1G17700	0	0	0	0	0	0	0	0	0	0	0	0	0	0	0
AT1G17710	0	0	0	0	0	0	0	0	0	0	0	0	0	0	0
AT1G17720	0	0	0	0	0	0	0	0	0	0	0	0	0	0	0
AT1G17730	0	0	0	0	0	0	0	0	0	0	0	0	0	0	0
AT1G17740	0	0	0	0	0	0	0	0	0	0	0	0.10594	0.11253	0.3236	0.15091
AT1G17745	0	0	0	0	0	0	0	0	0	0	0	0	0	0	0
AT1G17750	0	0	0.20277	0.35984	0.17135	0	0	0.25513	0	0.25513	0	0	0	0.0457	0
AT1G17760	0	0	0	0	0	0	0	0	0	0	0	0	0	0	0
AT1G17790	0	0	0	0	0	0	0	0	0	0	0	0	0	0	0
AT1G17800	0	0	0	0	0	0	0	0	0	0	0	0	0	0	0
AT1G17810	0.1942	0	0	0	0	0.13143	0	0	0	0	0	0.07651	0.10632	0.08121	0.04013
AT1G17830	0	0	0	0	0	0	0	0	0	0	0	0	0	0	0
AT1G17840	0	0	0.48985	0	0	0	0	0	0	0.18584	0.22384	0	0	0	0.28257
AT1G17850	0	0	0	0	0	0	0	0	0	0	0	0	0	0	0
AT1G17860	0	0	0	0	0	0	0	0	0	0	0	0	0	0	0
AT1G17870	0	0	0	0	0	0	0	0	0	0	0	0	0	0	0
AT1G17880	0	0	0	0	0	0	0	0	0	0	0	0	0	0	0
AT1G17890	0	0	0	0	0	0	0	0	0	0	0	0	0	0	0
AT1G17900	0	0	0	0	0	0	0	0	0	0	0	0	0	0	0.18551
AT1G17910	0.14132	0.09752	0	0	0	0.09752	0	0	0	0	0	0	0	0	0.15327
AT1G17920	0	0	0	0	0	0	0	0	0	0	0	0	0	0	0
AT1G17930	0	0	0	0	0	0	0	0	0	0	0	0	0	0	0
AT1G17950	0	0	0	0	0	0	0	1	0	0	0	0	0	0	0
AT1G17960	0	0	0	0	0	0	0	0.77908	0	0	0	0	0.32835	0	0
AT1G17970	0	0.6145	0	0	0	0	0	0	0	0	0.6145	0	0	0	0.31
AT1G17980	0	0	0	0	0	0	0	0	0	0	0	0	0	0	0
AT1G17990	0.00477	0.47436	0.00477	0	0	0	0	0	0	0	0	0	0	0	0.08161
AT1G18010	0	0	0	0	0	0	0	0	0	0	0	0	0	0	0
AT1G18030	0	0	0	0	0	0	0	0	0	0	0	0	0	0	0
AT1G18040	0	0	0	0	0	0	0	0	0	0	0	0	0	0	0
AT1G18050	0	0	0	0	0	0	0	0	0	0	0	0	0	0	0.34174
AT1G18060	0	0	0	0	0	0	0	0	0	0	0	0	0	0	0
AT1G18070	0	0	0	0	0	0	0	0	0	0	0	0	0	0	0
AT1G18080	0	0	0	0	0	0	0	0	0	0	0	0	0	0	0
AT1G18090	0	0	0	0	0	0	0	0	0	0	0	0	0	0	0
AT1G18100	0	0.1896	0	0.02617	0	0	0	0	0	0.7616	0	0	0	0	0
AT1G18130	0	0	0	0	0	0	0	0	0	0	0	0	0	0	0
AT1G18140	0	0	0.03876	0.49627	0.03876	0	0.03876	0	0.3819	0.19126	0.19126	0	0	0	0
AT1G18150	0.72708	0.18203	0	0	0	0	0	0	0	0.0263	0	0.1139	0	0	0
AT1G18160	0	0	0	0	0	0	0	0	0	0	0	0	0	0	0
AT1G18170	0	0	0	0	0	0	0	0	0	0	0	0	0	0	0
AT1G18180	0.34634	0	0	0	0	0	0	0.34634	0	0.34634	0	0.205	0.26258	0	0
AT1G18190	0.02954	0	0	0	0.02954	0.33181	0	0.63407	0	0	0	0	0.06984	0	0
AT1G18200	0	0	0	0	0	0	0	0	0	0	0	0	0	0	0
AT1G18210	0	0	0	0	0	0	0	0	0	0	0	0	0	0	0
AT1G18220	0	0	0	0	0.07212	0.06043	0	0	0.08964	0.00201	0	0	0.07212	0	0.03388
AT1G18250	0	0	0.46027	0	0.20427	0.24693	0	0	0	0	0.10471	0	0	0.20427	0
AT1G18260	0	0	0	0	0	0	0	0	0	0	0	0	0	0	0
AT1G18270	0.25237	0.23892	0	0.25237	0.20396	0	0.17169	0.25237	0.19186	0.13135	0.2322	0	0	0	0
AT1G18280	0.05324	0.66359	0	0	0	0	0	0.66359	0	0	0.15496	0	0	0	0
AT1G18290	0	0	0	0	0	0	0	0	0	0	0	0	0	0	0
AT1G18310	0	0	0	0.13821	0	0	0	0.09657	0.13821	0	0	0.06014	0	0	0.17228
AT1G18320	0	0	0	0	0	0	0	0	0	0	0	0	0	0	0
AT1G18330	0	0	0	0	0	0	0	0	0	0	0	0	0	0	0
AT1G18340	0	0	0	0	0	0	0	0	0	0	0	0	0	0	0
AT1G18350	0	0	0	0	0	0	0	0	0	0	0	0	0	0	0
AT1G18360	0	0	0	0	0	0	0	0	0	0	0	0	0	0	0
AT1G18370	0	0	0	0	0	0	0	0	0	0	0	0	0	0	0
AT1G18380	0.52016	0.19329	0	0	0	0	0	0	0	0	0	0.24436	0	0	0.07443
AT1G18390	0.57807	0.27379	0	0	0	0	0	0	0	0.03036	0	0.23575	0	0	0.08015
AT1G18400	0.24323	0.08251	0	0	0	0	0	0	0	0.44988	0.13991	0	0	0	0.29959
AT1G18410	0	0	0	0	0	0	0	0	0	0	0	0.11292	0.12002	0.34743	0.058
AT1G18440	0	0	0	0	0	0	0	0	0	0	0	0	0	0	0
AT1G18450	0	0	0	0	0	0	0	0	0	0	0	0	0	0	0
AT1G18460	0	0	0	0	0	0	0	0	0	0	0	0	0	0	0
AT1G18470	0	0	0	0	0	0	0	0	0	0	0	0	0	0	0
AT1G18480	0	0	0	0	0	0	0	0	0	0	0	0	0	0	0
AT1G18485	0.45259	0	0	0	0	0	0	0	0	0.17239	0	0.1899	0.14437	0	0.22333
AT1G18490	0	0	0	0	0	0	0.01338	0	0	0	0.73664	0	0	0	0
AT1G18500	0	0	0	0	0	0	0	0	0	0	0	0	0	0	0
AT1G18510	0	0	0	0	0	0	0	0	0	0	0	0	0	0	0
AT1G18520	0	0	0	0	0	0	0	0	0	0	0	0	0	0	0
AT1G18530	0	0	0	0	0	0.25042	0	0.13321	0	0	0	0.19182	0.10977	0.08633	0.2078
AT1G18540	0	0	0	0	0	0	0	0	0	0	0	0	0	0	0
AT1G18550	0	0	0	0	0.26487	0.17219	0	0	0	0.1207	0	0.05634	0.07951	0.1413	0
AT1G18560	0	0	0	0	0	0	0	0	0	0	0	0	0	0	0
AT1G18570	0.02548	0.02548	0.02548	1	0.02548	0	0	0	0.02548	0	0	0	0	0	0.02548
AT1G18580	0	0	0	0	0	0	0	0.01064	0	0	0	0.2785	0.10588	0.29635	0
AT1G18590	0	0	0.2767	0.51694	0	0	0	0.03646	0	0.19662	0	0	0	0.32475	0
AT1G18600	0	0	0	0	0	0	0	0	0	0	0	0	0	0	0
AT1G18610	0	0	0	0	0	0	0	0	0	0	0	0	0	0	0
AT1G18620	0.62746	0.09944	0	0	0	0	0	0.42945	0	0	0.08294	0.03344	0	0	0
AT1G18630	0.35786	0	0.08762	0	0	0.35786	0.35786	0	0	0	0	0.22274	0	0	0
AT1G18640	0	0	0	0	0	0	0	0	0	0	0	0	0	0	0
AT1G18650	0	0	0	0	0	0	0	0	0	0	0	0	0	0	0
AT1G18660	0	0	0	0	0	0	0	0	0	0	0	0	0	0	0
AT1G18670	0.09052	0	0.34171	0.34171	0	0	0	0	0	0.34171	0	0	0.191	0	0.22753
AT1G18680	0	0	0	0	0	0	0	0	0	0	0	0	0	0	0
AT1G18690	0.4822	0.18342	0	0	0	0	0	0	0	0	0	0.31413	0.12366	0	0
AT1G18700	0	0	0	0	0	0	0	0	0	0	0	0	0	0	0
AT1G18710	0	0	0	0	0	0	0	0	0	0	0	0	0	0	0
AT1G18720	0	0	0	0	0	0	0	0	0	0	0	0	0	0	0
AT1G18730	0	0	0	0.22398	0.09398	0	0	0	0	0	0	0	0.06509	0.18065	0.16489
AT1G18740	0	0	0	0	0	0	0	0	0	0	0	0	0	0	0
AT1G18750	0	0	0	0	0	0	0	0	0	0	0	0	0	0	0
AT1G18800	0	0	0.00836	0	0	0.37652	0.00836	0	0	0.00836	0	0.42254	0	0	0
AT1G18810	0.00214	0	0	0.00214	0	0.10841	0.00214	0	0	0	0.00214	0	0	0	0.23399
AT1G18830	0	0	0	0	0	0	0	0	0	0	0	0	0	0	0
AT1G18840	0.03081	0.21761	0	0	0.03081	0.31101	0	0.59121	0	0	0	0	0	0	0
AT1G18850	0	0	0.03259	0	0	0.60217	0	0	0	0	0	0.38858	0	0.1465	0
AT1G18860	0.58148	0	0	0	0	0	0	0	0	0	0	0.1319	0	0	0.22936
AT1G18870	0	0.39507	0.23195	0.23195	0	0	0.06884	0.28632	0	0.39507	0	0	0	0	0
AT1G18880	0	0	0	0	0	0	0	0	0	0	0	0	0	0	0
AT1G18890	0	0	0	0	0	0	0	0.31163	0	0.01326	0.27433	0	0.13261	0.10277	0
AT1G18900	0	0	0	0	0	0	0	0	0	0	0	0	0	0	0
AT1G18910	0	0	0	0	0	0	0	0	0	0	0	0	0	0	0
AT1G18940	0.79235	0.28216	0	0	0	0	0	0	0	0.02707	0	0.02707	0	0	0
AT1G18950	0	0	0	0	0	0	0	0	0	0	0	0.10594	0.11253	0.3236	0.15091
AT1G18970	0.79008	0.11065	0	0	0	0	0	0.02572	0	0	0.02572	0	0	0	0.09521
AT1G18980	0.51313	0.24531	0	0	0	0	0	0	0	0	0.23192	0	0	0	0.11871
AT1G18990	0	0	0	0	0	0	0.43074	0	0.13759	0	0	0.23531	0.32651	0.11805	0
AT1G19000	0	0	0	0	0	0	0	0	0	0	0	0	0	0	0
AT1G19010	0	0	0	0	0	0	0	0	0	0	0	0	0	0	0
AT1G19020	0	0	0	0	0	0	0	0	0	0	0	0	0	0	0
AT1G19025	0	0	0	0	0	0	0	0	0	0	0	0	0	0	0
AT1G19030	0	0	0	0	0	0	0	0	0	0	0	0	0	0	0
AT1G19040	0	0	0	0	0	0	0	0	0	0	0	0	0	0	0
AT1G19050	0	0	0.02558	0.02558	0	0	0	0.89408	0	0.02558	0	0	0	0	0.10454
AT1G19060	0.00525	0	0	0	0	0.31384	0	0.21098	0.00525	0	0	0	0	0	0.11746
AT1G19080	0	0	0	0	0	0	0	0	0	0	0	0	0	0	0
AT1G19090	0	0	0	0	0.16229	0.11095	0	0	0.06817	0.13947	0.08243	0.11095	0	0	0
AT1G19100	0	0	0	0	0	0	0	0	0	0	0	0	0	0	0
AT1G19110	0	0	0	0	0	0	0	0	0	0	0	0	0	0	0
AT1G19120	0	0	0	0	0	0	0	0	0	0	0	0	0	0	0
AT1G19130	0	0	0	0	0	0	0	0	0	0	0	0	0	0	0
AT1G19140	0	0	0	0	0	0	0	0	0	0	0	0	0	0	0
AT1G19150	0.20778	0	0	0	0.08822	0.07494	0	0	0	0	0	0	0.22107	0.00852	0.11721
AT1G19160	0	0	0	0	0	0	0	0	0	0	0	0	0	0	0
AT1G19170	0.02604	0	0	0	0	0.14536	0	0.74198	0	0	0	0	0.1215	0	0
AT1G19180	0	0	0	0	0	0	0	0	0	0	0	0	0	0	0
AT1G19190	0	0	0	0	0	0	0	0	0	0	0	0	0	0	0
AT1G19200	0.02728	0.14221	0	0	0.13071	0	0	0.54443	0.15657	0	0	0	0	0	0
AT1G19220	0.45422	0	0.03589	0	0	0	0	0	0	0	0	0.21891	0.11955	0.28689	0.18801
AT1G19230	0.02548	0	0	0	0	0	0	1	0	0	0	0	0	0	0
AT1G19240	0	0	0	0	0	0	0	0	0	0	0	0	0	0	0
AT1G19250	0	0.76025	0	0	0	0	0	0	0	0	0	0	0	0	0.42846
AT1G19270	0	0	0	0	0.54692	0	0.06449	0.54692	0.42631	0	0	0	0	0	0
AT1G19290	0	0	0	0	0	0	0	0	0	0	0	0	0	0	0
AT1G19300	0	0	0	0	0	0	0	0.91367	0	0	0	0	0.08474	0	0
AT1G19310	0	0	0	0	0	0	0	0	0	0	0	0	0	0	0
AT1G19320	0	0	0	0	0	0	0	0	0	0	0	0	0	0	0
AT1G19330	0	0	0.41589	0.41589	0.21862	0	0	0	0.08711	0.41589	0	0	0	0	0.20666
AT1G19340	0	0	0	0	0	0	0	0	0	0	0	0	0	0	0
AT1G19360	0	0	0	0	0	0	0	0	0	0	0	0	0	0	0
AT1G19370	0.41932	0.13731	0	0	0	0.1776	0	0.41932	0	0	0	0.12472	0.1776	0	0
AT1G19390	0	0	0	0.05032	0.23945	0.16853	0	0.20793	0.28673	0	0	0	0	0	0.1148
AT1G19410	0	0	0	0	0	0	0	0	0	0	0	0	0	0	0
AT1G19430	0	0	0	0	0	0	0	0	0	0	0	0	0	0	0
AT1G19440	0.44207	0.30631	0	0.03478	0	0	0	0	0.1366	0.03478	0	0.1366	0	0	0
AT1G19450	0	0	0	0	0	0	0	0	0	0	0	0	0	0	0
AT1G19470	0.16765	0	0	0.29702	0	0	0	0	0	0	0.14609	0	0	0.19352	0.13237
AT1G19480	0	0	0	0	0	0	0	0	0	0	0	0	0	0	0
AT1G19485	0	0	0	0	0	0	0	0	0	0	0	0	0	0	0
AT1G19500	0.01174	0.09707	0	0	0.08853	0.20373	0	0.26772	0	0	0	0	0	0	0.11646
AT1G19510	0	0	0	0	0	0	0	0	0	0	0	0	0	0	0
AT1G19520	0	0	0	0	0	0	0	0	0	0	0	0.37119	0	0.3002	0.14532
AT1G19525	0.03476	0	0	0	0	0.45807	0	0	0	0	0	0.47923	0	0.33954	0
AT1G19530	0	0	0.31414	0.598	0	0	0	0	0	0	0	0	0	0	0.18511
AT1G19540	0.03116	0	0.03116	0.62856	0	0.03116	0	0	0	0	0.32986	0	0	0	0.2484
AT1G19570	0	0	0	0	0	0	0	0	0	0	0	0	0	0	0
AT1G19580	0	0	0	0	0	0	0	0	0	0	0	0	0	0	0
AT1G19600	0	0	0.53897	0.02719	0	0	0	0	0	0.02719	0	0.15514	0	0.12955	0
AT1G19610	0	0	0	0	0	0	0	0	0	0	0	0	0	0	0
AT1G19620	0	0	0	0	0	0	0	0	0	0	0	0	0	0	0
AT1G19630	0.07405	0	0	0	0	0	0	0.07686	0.06984	0.08249	0.07124	0	0.07462	0.08249	0
AT1G19640	0.29082	0.15104	0	0	0	0.20695	0	0	0	0	0.14405	0	0	0	0.10783
AT1G19650	0	0	0	0	0	0	0	0	0	0	0	0	0	0	0
AT1G19660	0	0	0	0	0	0	0	0	0	0	0	0	0	0	0
AT1G19670	0.09197	0.10052	0	0	0.07659	0	0	0.11762	0	0.06633	0.0535	0	0.03555	0	0
AT1G19680	0	0	0	0	0	0	0	0	0	0	0	0	0	0	0
AT1G19690	0	0.15528	0	0	0	0.1702	0	0.3045	0	0	0	0.15341	0.14334	0.08962	0
AT1G19700	0	0.11277	0	0	0	0	0	0.80955	0	0	0	0	0	0.02567	0.02567
AT1G19710	0	0	0	0	0	0	0	0	0	0	0	0	0	0	0
AT1G19720	0	0	0	0.03619	0	0	0.68764	0	0.52478	0	0	0	0	0	0.09542
AT1G19730	0	0	0	0	0	0	0	0	0	0	0	0	0	0	0
AT1G19740	0	0	0	0	0	0	0	0	0	0	0	0	0	0	0
AT1G19770	0	0	0	0	0	0	0	0	0	0	0	0	0	0	0
AT1G19780	0	0	0	0	0	0	0	0	0	0	0	0	0.60243	0	0.14633
AT1G19800	0	0	0	0	0	0	0	0	0	0	0	0	0	0	0
AT1G19830	0	0	0	0	0.07198	0.20326	0	0.20326	0	0	0.10949	0	0	0	0.09244
AT1G19835	0	0	0	0	0	0	0	0	0	0	0	0	0	0	0
AT1G19850	0	0	0	0	0	0.47945	0	0	0	0	0	0	0.46238	0.56479	0
AT1G19860	0	0	0	0	0	0	0	0	0	0	0	0	0	0	0
AT1G19870	0	0	0	0	0	0.07673	0	0.28185	0	0	0	0.15878	0	0.18339	0
AT1G19880	0	0	0.02317	0	0.07492	0.15255	0	0.19568	0.08786	0	0	0.07168	0.10942	0.23018	0
AT1G19890	0	0	0	0	0	0.10786	0.10786	0.20239	0	0	0	0.11968	0.10786	0.12677	0.09067
AT1G19900	0.5858	0.21513	0	0	0	0	0	0	0	0	0	0.27305	0	0	0
AT1G19920	0	0.0771	0.03109	0.44515	0.1139	0.23812	0.03109	0	0	0.16911	0	0	0.0863	0	0
AT1G19930	0	0	0	0	0	0	0	0	0	0	0	0	0	0	0
AT1G19940	0.02553	0	0	0	0	0	0	0.91367	0	0	0	0	0	0	0
AT1G19950	0	0	0	0	0	0	0	0	0	0	0	0	0	0	0
AT1G19960	0	0	0	0	0	0	0	0	0	0	0	0	0	0	0.76624
AT1G19970	0	0	0	0	0	0	0	0	0	0	0	0	0	0	0
AT1G19980	0	0	0	0	0	0	0	0	0	0	0	0	0	0	0
AT1G20010	0	0	0	0	0	0	0	0	0	0	0	0	0	0	0
AT1G20020	0	0	0	0	0	0	0	0	0	0	0	0	0	0	0
AT1G20030	0	0	0	0	0	0	0	0.86625	0	0	0	0	0.13778	0	0
AT1G20050	0	0	0	0	0	0	0	0	0	0	0	0	0	0	0
AT1G20070	0	0	0	0	0	0	0	0	0	0	0	0	0	0	0
AT1G20080	0	0	0	0	0	0	0	0.64503	0	0	0	0	0.52368	0	0
AT1G20090	0	0	0	0	0	0	0	0	0	0	0	0	0	0	0
AT1G20100	0	0	0	0	0	0	0	0	0	0	0	0	0	0	0
AT1G20110	0	0	0	0	0	0	0	0	0	0	0	0	0	0	0
AT1G20120	0.41284	0	0.06212	0	0	0	0	0.41284	0.1498	0	0	0	0.29594	0	0
AT1G20130	0	0	0.01604	0	0.1064	0.31724	0.01604	0.31724	0	0	0	0	0	0	0.18033
AT1G20150	0	0	0	0	0	0	0	0	0	0	0	0	0	0	0
AT1G20160	0	0	0.51484	0.51484	0	0	0.22778	0	0	0.51484	0	0	0	0	0
AT1G20180	0	0	0	0	0.11815	0.25025	0	0.47041	0	0	0	0	0.0888	0	0.11015
AT1G20190	0	0.25378	0	0	0	0.15583	0	0	0	0	0.13484	0	0	0.18102	0.16728
AT1G20200	0	0	0	0	0	0	0	0	0	0	0	0	0	0	0
AT1G20220	0	0	0	0	0	0.18409	0.21891	0	0	0	0	0.24937	0	0.28853	0.13662
AT1G20230	0	0	0	0	0	0	0	0	0	0	0	0	0	0	0
AT1G20270	0	0	0	0	0	0	0	0	0	0	0	0	0	0	0
AT1G20280	0	0	0	0	0	0	0	0	0	0	0	0	0	0	0
AT1G20290	0	0	0	0	0	0.12436	0	0	0	0	0	0.08827	0.09286	0.08237	0.11959
AT1G20300	0	0	0	0	0	0	0	0	0	0	0	0	0	0	0
AT1G20330	0	0	0	0	0	0	0	0	0	0	0	0	0	0	0
AT1G20340	0	0.73464	0	0.02656	0	0	0	0	0	0	0.08557	0	0	0	0.21968
AT1G20350	0	0	0	0	0	0	0	0.20371	0	0.27853	0	0	0.21867	0	0.21731
AT1G20370	0	0	0	0	0	0	0	0	0	0	0	0	0	0	0
AT1G20380	0	0	0.08348	0.48015	0	0	0	0	0	0.48015	0.48015	0	0	0.16281	0
AT1G20390	0	0.02584	0	0.02584	0.02584	0.16296	0	0.84856	0.02584	0	0.02584	0	0	0	0
AT1G20400	0.40592	0	0	0	0	0.0913	0.02838	0	0	0	0	0	0.15423	0	0.13135
AT1G20410	0	0	0.03109	0	0	0.50647	0	0	0	0.03109	0	0.26878	0.18955	0	0
AT1G20430	0.48572	0	0	0	0	0.48572	0.20184	0	0	0	0	0.29942	0	0	0
AT1G20440	0	0	0	0	0	0	0	0	0	0	0	0	0	0	0
AT1G20450	0	0	0	0	0	0	0	0	0	0	0	0	0	0	0
AT1G20480	0	0	0	0	0	0	0	0	0	0	0	0.14852	0.12153	0.44543	0.16079
AT1G20490	0	0.13131	0.17622	0.17622	0	0	0.13773	0	0	0.17622	0	0	0	0.17622	0
AT1G20500	0	0	0	0.26246	0	0	0.1768	0	0.00549	0	0	0	0	0.10828	0.09893
AT1G20510	0	0	0	0	0	0	0	0	0	0	0	0	0	0	0
AT1G20520	0	0.11786	0	0.42687	0.10903	0.09579	0	0	0.1289	0	0.19511	0	0	0	0
AT1G20530	0	0	0	0	0	0	0	0	0	0	0	0	0.23195	0.29463	0.26898
AT1G20540	0	0	0	0	0	0	0	0	0	0	0	0	0	0	0
AT1G20550	0	0	0	0	0.177	0	0	0.39895	0	0	0	0.0984	0	0.10302	0.06267
AT1G20560	0	0	0	0	0	0	0	0	0	0	0	0	0	0	0
AT1G20575	0	0	0	0	0	0	0	0	0	0	0	0	0	0	0
AT1G20580	0	0	0	0	0	0	0	0	0	0	0	0	0	0	0
AT1G20590	0	0	0.45472	0	0.04218	0.3172	0	0	0	0.3172	0	0.1711	0	0.12469	0
AT1G20620	0	0	0.37417	0.37417	0	0	0	0.37417	0	0.28739	0	0	0	0	0.3505
AT1G20630	0	0	0	0	0	0	0	0	0	0	0	0	0	0	0
AT1G20640	0	0	0	0	0	0	0	0	0	0	0	0	0	0	0
AT1G20650	0	0.36269	0.44607	0.44607	0.14588	0	0.07083	0	0.07083	0.07083	0	0	0	0	0.27551
AT1G20670	0	0	0	0	0	0	0	0	0	0	0	0	0	0	0
AT1G20680	0	0	0	0	0	0	0	0	0	0	0	0	0	0	0
AT1G20690	0	0	0	0	0	0	0	0	0	0	0	0	0	0	0
AT1G20693	0	0	0	0	0	0	0	0	0	0	0	0	0	0	0
AT1G20696	0	0	0.48137	0	0	0	0	0	0	0.02828	0	0.19819	0	0.1189	0
AT1G20700	0	0	0	0	0	0	0	0.03533	0	0.69936	0	0	0	0	0.51826
AT1G20720	0	0	0	0	0	0.02548	0	1	0	0.02548	0	0.02548	0	0.02548	0
AT1G20730	0	0	0	0	0	0	0	0	0	0	0	0	0	0	0
AT1G20750	0	0	0	0	0	0	0	0	0	0	0	0	0	0	0
AT1G20760	0	0	0	0	0	0	0	0	0	0	0	0	0	0	0
AT1G20770	0	0	0	0	0	0	0	0	0	0	0	0	0	0	0
AT1G20780	0	0	0	0	0	0	0	0	0	0	0	0	0	0	0
AT1G20800	0	0	0	0	0	0	0	0	0	0	0	0	0	0	0
AT1G20810	0	0	0	0	0	0	0	0	0	0	0	0	0	0	0
AT1G20816	0	0	0	0	0	0	0	0	0	0	0	0	0	0	0
AT1G20830	0	0	0	0	0	0	0	0	0	0	0	0	0	0	0
AT1G20840	0	0	0	0	0	0	0	0	0	0	0	0	0	0	0
AT1G20850	0	0	0	0	0	0.32323	0	0.61119	0	0	0	0	0.38083	0	0
AT1G20860	0	0	0	0	0	0	0	0	0	0	0	0	0	0	0
AT1G20870	0	0	0	0	0	0	0	0	0	0	0	0	0	0	0
AT1G20880	0	0	0	0	0	0	0	0	0	0	0	0	0	0	0
AT1G20890	0	0	0	0	0	0	0	0	0	0	0	0	0	0	0
AT1G20900	0	0.20338	0	0.02913	0.55188	0.20338	0.02913	0.02913	0	0.02913	0	0	0	0	0
AT1G20910	0	0	0	0	0	0	0	0	0	0	0	0	0	0	0
AT1G20920	0	0	0	0	0	0	0	0	0	0	0	0	0	0	0
AT1G20930	0	0	0	0	0	0	0	0	0	0	0	0	0	0	0
AT1G20940	0	0	0	0	0	0	0	0	0	0	0	0	0	0	0
AT1G20950	0	0	0	0	0	0	0	0	0	0	0	0	0	0	0
AT1G20960	0	0	0	0	0	0	0	0	0	0	0	0	0	0	0
AT1G20970	0	0	0	0	0	0	0	0	0	0	0	0	0	0	0
AT1G20980	0	0	0	0	0	0	0	0	0	0	0	0	0	0	0
AT1G21000	0	0	0	0	0	0	0	0	0	0	0	0	0	0	0
AT1G21020	0	0.14966	0	0	0.07501	0.16663	0	0.21753	0.01393	0	0	0	0	0	0.12498
AT1G21050	0	0	0.31384	0.31384	0	0.21083	0.24517	0	0.26234	0.31384	0	0	0	0	0
AT1G21060	0.17233	0	0.17233	0.30981	0	0	0	0	0	0	0	0.13797	0	0.08985	0.10985
AT1G21065	0	0	0	0	0	0	0	0	0	0	0	0	0	0	0
AT1G21070	0	0.13876	0	0	0.17257	0.15084	0	0.2595	0	0	0	0	0	0.17257	0.10145
AT1G21080	0	0	0	0	0	0	0	0	0	0	0	0	0	0	0
AT1G21090	0	0	0.54813	0	0.13409	0.03058	0	0	0.03058	0	0.24623	0	0	0.2376	0
AT1G21100	0	0.62652	0.03476	0.03476	0	0	0.42927	0	0	0.23201	0	0	0	0	0
AT1G21110	0	0.59275	0	0	0	0	0	0	0	0	0	0	0	0.14627	0
AT1G21120	0.33994	0.30785	0	0	0	0	0	0	0	0	0	0	0	0.22441	0.12988
AT1G21130	0.00679	0.11824	0	0	0	0	0	0	0	0	0	0	0.14054	0.30772	0
AT1G21140	0	0	0.058	0.43933	0.13426	0	0.18511	0	0.058	0.43933	0	0	0	0	0.23133
AT1G21160	0	0	0	0	0	0	0	0	0	0	0	0	0	0	0
AT1G21170	0	0	0	0	0	0	0	0	0	0	0	0	0	0	0
AT1G21190	0	0	0	0	0	0.38339	0	0	0	0	0	0.37461	0.11639	0.28502	0
AT1G21200	0	0	0	0	0	0	0	0	0	0	0	0	0	0	0
AT1G21210	0	0	0	0	0	0	0	0	0	0	0	0	0	0	0
AT1G21220	0	0	0	0	0	0	0	0	0	0	0	0	0	0	0
AT1G21230	0.24173	0	0	0	0	0.13908	0	0	0	0	0.08776	0	0	0	0.16708
AT1G21240	0	0	0	0	0	0.20018	0	0	0	0	0.14104	0.22236	0	0.30663	0.18405
AT1G21250	0	0	0	0	0	0	0	0	0	0	0	0	0	0.0092	0.65234
AT1G21270	0	0	0	0	0	0	0	0	0	0	0	0	0	0	0.72978
AT1G21290	0	0	0	0	0	0	0	0.20397	0	0	0	0.08313	0	0	0.14245
AT1G21300	0	0	0	0	0	0	0	0	0	0	0	0	0	0	0
AT1G21310	0.39121	0.35346	0	0	0	0	0	0	0	0	0	0.15763	0	0.25531	0.175
AT1G21320	0.00922	0.00922	0	0	0	0.00922	0	0	0	0	0	0	0	0	0.64084
AT1G21350	0	0	0	0	0	0	0	0	0	0	0	0	0	0	0
AT1G21360	0.37395	0.18546	0	0.03466	0.10252	0	0.03466	0	0.03466	0	0	0.09828	0	0.23824	0
AT1G21370	0	0	0	0	0	0	0	0	0	0	0	0	0	0	0
AT1G21380	0	0	0	0	0	0	0	0	0	0	0	0	0	0	0
AT1G21390	0	0	0	0	0	0	0	0	0	0	0	0	0	0	0
AT1G21400	0.22839	0	0	0.42449	0.18917	0	0.03229	0	0	0	0	0	0.13688	0	0.1036
AT1G21410	0	0.15848	0.0284	0.61379	0.26255	0	0.0284	0	0.0284	0.0284	0	0	0.06742	0	0
AT1G21430	0	0	0	0	0	0.0915	0	0	0.071	0	0.17352	0	0.05869	0	0.07659
AT1G21440	0	0	0.39301	0.39301	0	0	0	0	0	0.39301	0	0	0	0.28036	0.36741
AT1G21450	0.20062	0.06128	0.20062	0.33996	0	0	0	0	0	0.33996	0.10773	0	0	0	0
AT1G21460	0	0	0	0	0	0	0	0	0	0	0	0	0	0	0
AT1G21480	0	0	0	0	0	0	0	0	0	0	0	0	0	0	0
AT1G21500	0	0	0	0	0	0	0	0	0	0	0	0	0	0	0
AT1G21510	0	0	0	0	0	0	0	0	0	0	0	0	0	0	0
AT1G21520	0	0	0	0	0	0	0	0	0	0	0	0	0	0	0
AT1G21530	0	0	0	0	0	0	0	0	0	0	0	0	0	0	0
AT1G21540	0	0.06006	0	0	0	0	0	0	0	0.00633	0	0	0	0.29645	0.09425
AT1G21550	0	0	0	0	0	0	0	0	0	0	0	0	0	0	0
AT1G21560	0	0	0	0	0	0	0	0	0	0	0	0	0	0	0
AT1G21570	0	0	0	0	0	0	0	0	0	0	0	0	0	0	0
AT1G21580	0	0	0	0	0	0	0	0	0	0	0	0	0	0	0
AT1G21590	0	0	0	0	0	0	0	0	0	0	0	0	0	0	0
AT1G21600	0	0	0	0	0	0	0	0	0	0	0	0	0	0	0
AT1G21610	0	0	0	0	0	0	0	0.21175	0	0	0	0.11018	0.15758	0.17925	0
AT1G21630	0	0	0	0	0	0	0	0	0	0	0	0	0	0	0
AT1G21640	0	0	0	0	0	0	0	0	0	0	0	0	0	0	0
AT1G21650	0	0	0	0	0	0	0	0	0	0	0	0	0	0	0
AT1G21660	0	0	0	0	0	0	0	0	0	0	0	0	0	0	0
AT1G21690	0	0	0	0	0	0.3391	0	0	0	0	0	0.31942	0.37059	0.21315	0
AT1G21700	0	0	0	0	0	0	0	0	0	0	0	0	0	0	0
AT1G21710	0	0	0	0	0	0	0	0	0	0	0	0	0	0	0
AT1G21720	0	0	0	0	0	0	0	0	0	0	0	0	0	0	0
AT1G21730	0	0	0	0	0	0	0	0	0	0	0	0.3669	0.11309	0.36172	0
AT1G21740	0	0	0	0	0.15152	0.22505	0	0	0	0	0	0.16186	0.1699	0.31697	0
AT1G21750	0	0	0	0	0	0	0	0	0	0	0	0	0	0	0
AT1G21760	0	0	0	0	0	0	0	0	0	0	0	0	0	0	0
AT1G21770	0	0.13014	0	0.03146	0.12028	0	0.47553	0	0.2535	0	0	0	0.17948	0	0
AT1G21780	0	0.02548	0	0.02548	0.02548	0	0	1	0.02548	0	0	0	0.02548	0.02548	0
AT1G21790	0	0	0	0	0	0	0	0	0	0	0	0	0	0	0
AT1G21810	0	0	0	0	0	0.13861	0	0.70189	0	0	0	0	0	0	0
AT1G21820	0	0.08784	0	0.02808	0.2432	0.02808	0.02808	0.56588	0.02808	0.02808	0.0729	0	0.09979	0	0
AT1G21830	0	0	0	0	0	0	0	0	0	0	0	0	0	0	0
AT1G21840	0	0	0	0	0	0	0	0	0	0	0	0	0	0	0
AT1G21850	0	0	0	0	0	0	0	0	0	0	0	0	0	0	0
AT1G21860	0	0	0	0	0	0	0	0	0	0	0	0	0	0.2155	0.09944
AT1G21870	0	0	0	0	0	0	0	0	0	0	0	0	0	0	0
AT1G21880	0	0	0	0	0	0	0	0	0	0	0	0	0	0	0
AT1G21890	0	0	0	0	0	0	0	0	0	0	0	0	0	0	0.63875
AT1G21900	0	0	0	0	0	0	0	0	0	0	0	0	0	0	0
AT1G21920	0	0	0	0	0	0	0	0	0	0	0	0	0	0	0
AT1G21950	0	0	0	0	0	0	0	0	0.12244	0	0	0	0	0	0.21957
AT1G21970	0	0	0	0	0	0	0	0	0	0.0073	0	0	0.11903	0.11903	0.36281
AT1G21980	0	0	0	0	0	0	0	0	0	0	0	0	0	0	0
AT1G22010	0.23924	0	0	0	0.11536	0.136	0	0.10159	0	0	0.06718	0	0	0	0.08908
AT1G22015	0	0	0	0	0	0	0	0	0	0	0	0	0	0	0
AT1G22020	0	0	0	0	0	0	0	0	0	0	0	0	0	0	0
AT1G22030	0	0	0.22948	0	0.13501	0.38693	0.177	0.38693	0	0	0	0	0.32395	0	0
AT1G22040	0	0	0	0	0	0	0	0	0	0	0	0	0	0	0
AT1G22050	0	0	0	0.258	0.37018	0	0.44496	0	0.44496	0	0	0	0	0	0
AT1G22060	0	0	0	0	0.40665	0.27009	0	0.49769	0.1563	0	0	0	0	0	0
AT1G22070	0.27195	0.29797	0	0.27195	0	0	0	0.50618	0	0.03771	0	0	0	0	0
AT1G22080	0	0	0	0	0	0	0	0	0	0	0	0	0	0	0
AT1G22090	0	0.1217	0	0	0.0777	0	0	0.0667	0	0.0667	0.0667	0	0	0	0.0567
AT1G22110	0	0	0	0	0	0	0	0	0	0	0	0	0	0	0
AT1G22130	0	0	0	0	0	0	0	0	0	0	0	0	0	0	0
AT1G22140	0.29664	0	0	0	0	0	0.56013	0	0.29664	0	0	0.03315	0	0	0
AT1G22150	0.00461	0	0	0	0	0	0	0	0.00461	0	0	0	0	0	0.45597
AT1G22160	0	0.42549	0	0	0	0	0.03801	0	0	0	0	0	0	0.5362	0
AT1G22170	0	0	0	0	0	0	0	0	0	0	0	0	0	0	0
AT1G22180	0	0	0	0	0	0	0	0	0	0	0	0	0	0	0
AT1G22190	0	0	0	0	0	0	0	0	0	0	0	0	0	0	0
AT1G22200	0	0	0	0	0	0	0	0	0	0	0	0	0	0	0
AT1G22210	0.18731	0	0	0	0.01398	0.12953	0.01398	0.24509	0	0	0.12953	0	0	0	0.14004
AT1G22240	0	0	0	0	0	0	0	0	0	0	0	0	0	0	0
AT1G22270	0	0	0	0	0	0	0	0	0	0	0	0	0	0	0
AT1G22275	0	0	0	0.04984	0.13949	0.09964	0.19926	0	0	0	0	0	0.11957	0.16937	0.13134
AT1G22280	0	0	0	0	0	0	0	0	0	0	0	0	0	0	0
AT1G22290	0	0	0	0	0	0	0	0	0	0	0	0	0	0	0
AT1G22300	0	0	0	0	0	0	0	0	0	0	0	0	0	0	0
AT1G22310	0	0	0	0.007	0	0	0	0.007	0	0	0	0.10594	0.11253	0.3236	0
AT1G22330	0	0.21941	0	0	0	0	0	0.00959	0.08827	0	0	0.10794	0	0.07253	0
AT1G22335	0.13714	0.1662	0	0	0	0.13714	0	0.1662	0.22432	0	0.1226	0	0	0	0.12921
AT1G22340	0	0	0	0	0	0	0	0	0	0	0	0	0	0	0
AT1G22360	0	0	0	0	0	0	0	0	0	0	0	0	0	0	0
AT1G22370	0	0	0	0	0	0	0	0	0	0	0	0	0	0	0
AT1G22380	0	0	0	0	0	0	0	0	0	0	0	0	0	0	0
AT1G22400	0	0	0	0	0	0	0	0	0	0	0	0.07491	0.85378	0.01901	0
AT1G22410	0	0	0	0	0	0	0	0	0	0	0	0	0	0	0
AT1G22420	0	0.14327	0	0	0	0.16908	0.09164	0	0	0	0.03355	0.10132	0	0	0.05644
AT1G22430	0	0.62923	0	0	0	0	0	0	0	0	0.24697	0	0	0	0.08016
AT1G22440	0	0	0	0	0	0	0	0	0	0	0	0	0	0	0
AT1G22450	0	0	0	0	0	0	0	0	0	0	0	0	0	0	0
AT1G22460	0.00896	0.13045	0	0	0	0	0	0	0	0	0	0.38482	0	0.00896	0
AT1G22480	0	0	0	0	0	0	0	0.86625	0	0	0	0	0.13778	0	0
AT1G22490	0	0	0	0	0.11969	0	0.17626	0	0	0	0.09377	0.0702	0	0	0
AT1G22500	0.82491	0.20365	0	0	0	0	0	0	0	0	0	0.02615	0	0	0.02615
AT1G22520	0.27699	0	0	0	0	0.16218	0	0.20045	0	0	0	0.19089	0.0933	0.18514	0
AT1G22530	0	0	0	0	0	0	0	0	0	0	0	0	0	0	0
AT1G22540	0.02849	0.35897	0	0	0.02849	0	0.02849	0.77207	0.02849	0.02849	0.02849	0	0	0	0
AT1G22550	0.64091	0.43862	0	0	0	0	0	0	0	0	0	0.18577	0	0	0
AT1G22590	0	0.25557	0	0	0	0.15594	0	0	0	0	0	0.09056	0	0.09617	0.0065
AT1G22600	0	0	0	0	0	0	0	0	0	0	0	0	0	0	0
AT1G22610	0	0	0	0	0	0	0	0	0	0	0	0	0	0	0
AT1G22620	0	0	0	0	0	0	0	0	0	0	0	0	0	0	0
AT1G22630	0	0	0	0	0	0	0	0	0	0	0	0	0	0	0.47595
AT1G22640	0.01201	0	0	0	0	0	0	0.01201	0	0	0.29821	0.173	0	0	0.20715
AT1G22650	0	0	0	0	0	0	0	0.64498	0	0	0.23422	0	0	0	0.25289
AT1G22660	0	0	0	0	0	0	0	0	0	0	0	0	0	0	0
AT1G22670	0	0	0	0	0	0	0	0	0	0	0	0	0	0	0
AT1G22690	0.00484	0	0	0	0	0.31338	0	0	0	0.00484	0.00484	0	0	0	0.17314
AT1G22700	0	0	0	0	0	0	0	0	0	0	0	0	0	0	0
AT1G22710	0	0	0	0.45197	0.45197	0	0.45197	0	0.45197	0	0	0	0	0	0
AT1G22720	0	0	0	0	0	0	0	0	0	0	0	0	0	0	0
AT1G22730	0.40926	0	0	0	0	0	0	0	0	0	0	0.29407	0.11436	0.26181	0.14117
AT1G22740	0	0.50089	0	0	0	0	0	0.50089	0	0	0.01459	0	0	0.01459	0
AT1G22750	0.53791	0.37904	0	0.53791	0	0	0	0	0	0	0	0	0	0	0
AT1G22760	0	0	0	0	0	0	0	0	0	0	0	0	0	0	0
AT1G22770	0.39074	0	0	0	0	0	0.05751	0	0	0.39074	0.14082	0	0.16859	0	0
AT1G22780	0	0	0	0	0	0	0	0	0	0	0	0	0	0	0
AT1G22790	0	0	0	0	0	0	0	0	0	0	0	0	0	0	0
AT1G22800	0	0	0	0	0	0	0	0	0	0	0	0	0	0	0
AT1G22830	0	0.07623	0.2354	0.44006	0	0	0	0	0	0	0	0	0.11261	0	0.14238
AT1G22840	0	0	0	0	0	0	0	0	0	0	0	0	0	0	0
AT1G22850	0	0	0	0	0	0	0	0	0	0	0	0	0	0	0
AT1G22860	0	0	0	0	0	0	0	0	0	0	0	0	0	0	0
AT1G22870	0	0	0	0	0	0	0	0	0	0	0	0	0	0	0
AT1G22880	0	0	0	0	0	0	0	0	0	0	0	0.26763	0.79732	0	0
AT1G22885	0	0	0	0.0339	0	0	0	0	0.0339	0.6271	0.23163	0	0	0	0.41139
AT1G22890	0.0272	0.0272	0	0	0	0	0	0.59787	0	0	0.12232	0	0	0.14134	0.18284
AT1G22900	0.10465	0	0	0	0	0	0	0	0	0.13257	0	0.08371	0.06556	0	0.12749
AT1G22910	0	0	0	0	0	0	0	0	0	0	0	0	0	0	0
AT1G22920	0	0	0	0	0	0	0	0	0	0	0	0	0	0	0
AT1G22930	0	0	0	0	0	0	0	0	0	0	0	0	0	0	0
AT1G22940	0	0	0	0	0	0	0	0	0	0	0	0	0	0	0
AT1G22960	0	0	0	0	0	0	0	0	0	0	0	0	0	0	0
AT1G22970	0	0	0	0	0	0	0	0	0	0	0	0	0	0	0
AT1G22980	0	0	0	0	0	0	0	0	0	0	0	0	0	0	0
AT1G22985	0	0	0	0.63737	0	0	0	0	0	0.02696	0	0	0.14904	0	0.19344
AT1G22990	0	0.09007	0	0	0	0	0.00944	0	0	0	0.13038	0.07747	0	0.082	0.20735
AT1G23000	0	0	0	0	0	0.02943	0	0	0	0	0.39719	0	0	0.76495	0
AT1G23010	0	0.06626	0.06626	0.40176	0.20046	0	0.40176	0	0.23401	0	0.09422	0	0	0	0.27976
AT1G23020	0.50505	0.45435	0	0	0	0	0	0	0	0	0.31494	0	0	0	0
AT1G23030	0.47568	0.33097	0	0	0	0	0	0.33097	0	0	0.15007	0	0	0	0
AT1G23040	0	0	0	0	0	0	0	0	0	0	0	0	0	0	0
AT1G23050	0	0.38748	0	0	0	0	0	0	0	0	0.33662	0	0.33662	0	0.32275
AT1G23060	0.3786	0.3786	0	0	0	0	0	0	0	0	0	0.24253	0	0.25419	0.20895
AT1G23070	0	0	0	0	0	0	0	0	0	0	0	0	0	0	0
AT1G23080	0	0	0.52239	0.03675	0	0.03675	0	0	0	0.19863	0	0	0.36051	0.231	0
AT1G23090	0	0.68177	0	0	0	0	0	0	0	0	0.24554	0	0	0	0
AT1G23100	0	0	0	0	0	0	0	0	0	0	0	0	0	0	0
AT1G23120	0	0.3762	0	0.01482	0	0	0	0.19551	0	0	0.05999	0	0	0	0.35978
AT1G23130	0	0	0	0	0	0	0	0	0	0	0	0	0	0	0.63895
AT1G23140	0.54735	0.37668	0.03532	0	0	0	0.03532	0	0	0	0	0.13133	0	0	0.22151
AT1G23180	0	0	0	0	0	0	0	0	0	0	0	0	0	0	0
AT1G23190	0	0	0	0	0	0	0	0	0	0	0	0	0	0	0
AT1G23200	0	0	0	0	0	0	0	0	0	0	0	0	0	0	0
AT1G23205	0	0.13933	0	0.34965	0	0	0.03417	0.13933	0.11304	0.03417	0.2182	0	0	0	0
AT1G23210	0	0	0	0	0.535	0	0	0	0	0	0	0	0.44904	0	0
AT1G23220	0	0	0	0	0	0	0	0	0	0	0	0	0	0	0
AT1G23230	0	0	0	0	0	0	0	0	0	0	0	0	0	0	0
AT1G23240	0	0	0	0	0	0	0	0	0	0	0	0	0	0	0
AT1G23250	0	0	0	0	0	0	0	0	0	0	0	0	0	0	0
AT1G23260	0	0	0	0	0	0	0	0	0	0	0	0	0	0	0
AT1G23270	0.19273	0	0	0	0	0.08974	0	0.14124	0	0	0	0.09618	0	0	0.08038
AT1G23280	0	0	0	0	0	0	0	0	0	0	0	0	0	0	0
AT1G23290	0	0	0	0	0	0	0	0	0	0	0	0	0	0	0
AT1G23300	0	0.16062	0	0	0.08007	0	0	0	0.17893	0	0.23385	0	0	0	0.13399
AT1G23310	0	0.46507	0	0.51745	0	0	0.046	0	0	0	0	0	0	0	0.26029
AT1G23320	0	0.06502	0	0	0.09232	0.18447	0	0.33806	0.10768	0	0	0	0	0	0.11466
AT1G23330	0	0	0	0	0	0.19546	0	0	0	0	0.4792	0	0.42245	0.22788	0
AT1G23340	0.00736	0	0	0	0.00736	0.59711	0	0	0	0	0	0.06265	0	0	0
AT1G23350	0	0	0	0	0	0.47367	0	0	0.13894	0	0	0	0	0	0
AT1G23360	0	0	0	0	0	0	0	0	0	0	0	0	0	0	0
AT1G23370	0	0.1356	0.03693	0.03693	0.12574	0	0.48094	0	0.36994	0	0	0	0	0	0.0773
AT1G23380	0	0	0	0	0	0	0	0	0	0	0	0	0	0	0
AT1G23390	0.2414	0.13041	0	0.44119	0	0	0.04162	0.04162	0	0	0.308	0	0	0	0.25957
AT1G23400	0	0	0	0	0	0	0	0	0	0	0	0	0	0	0
AT1G23410	0	0	0.01205	0	0	0.50093	0.01205	0	0	0	0	0.42454	0	0	0
AT1G23420	0	0	0	0	0	0	0	0	0	0	0	0	0	0	0
AT1G23430	0	0	0	0	0	0	0	0	0	0	0	0	0	0	0
AT1G23440	0	0	0	0	0	0	0	0	0	0	0	0	0	0	0
AT1G23450	0	0	0	0	0	0	0	0	0	0	0	0.23495	0.27279	0.32123	0.12969
AT1G23480	0.48139	0.13106	0	0	0	0	0	0	0	0	0	0.25618	0	0	0.15381
AT1G23490	0	0	0	0	0	0	0	0	0	0	0	0	0	0	0
AT1G23510	0.08328	0.0949	0	0	0	0	0	0.07167	0	0	0	0.08764	0.08096	0	0.09912
AT1G23520	0	0	0	0	0.33009	0	0.00681	0.00681	0	0.00681	0.09661	0	0	0	0.15375
AT1G23530	0	0	0	0	0.60038	0	0.42069	0	0.60038	0	0	0	0	0	0
AT1G23540	0	0	0	0	0	0	0	0	0	0	0	0.0654	0	0.10099	0.26489
AT1G23550	0	0	0	0.0396	0.44339	0	0.20784	0	0.54434	0	0	0	0	0	0
AT1G23560	0.03648	0.03648	0	0.03648	0.03648	0	0.65636	0	0.50139	0	0	0	0	0	0.14918
AT1G23570	0	0	0	0	0.07436	0.11765	0.22588	0.00942	0	0	0	0	0	0	0.09797
AT1G23580	0	0	0	0	0	0	0	0	0	0	0	0	0	0	0
AT1G23590	0	0	0	0	0	0	0	0	0	0	0	0	0	0	0
AT1G23600	0.24267	0.10707	0	0	0	0	0	0.17487	0.09012	0	0.12402	0	0	0	0.13173
AT1G23610	0	0.17832	0	0	0	0.08912	0	0	0	0	0.12257	0	0	0.14264	0.11345
AT1G23630	0.17458	0.08459	0	0	0	0.08459	0	0	0	0	0.11834	0	0.09359	0	0.1255
AT1G23640	0.00639	0	0	0	0.08256	0	0	0.00639	0	0	0	0.0778	0	0.08256	0.21412
AT1G23650	0	0	0	0	0	0	0	0	0	0	0	0.17437	0.10131	0.35181	0.24554
AT1G23670	0.22376	0.12702	0	0	0.15411	0.1367	0	0	0	0	0.16572	0.1367	0	0	0.14461
AT1G23680	0	0	0	0	0	0.34304	0	0	0	0	0.06052	0	0	0	0.1273
AT1G23690	0	0	0	0	0	0	0	0	0	0	0	0	0	0	0
AT1G23700	0	0	0	0	0	0	0	0	0	0	0	0	0	0	0
AT1G23720	0.48993	0.13106	0	0	0	0	0	0	0	0	0	0.17271	0.1208	0	0.15436
AT1G23730	0.05586	0	0	0	0.23456	0	0.50262	0.05586	0.50262	0	0	0	0.11543	0	0.13709
AT1G23740	0	0.29151	0.06349	0.40552	0	0	0.1775	0.06349	0.149	0.40552	0	0	0	0	0.12568
AT1G23750	0.70165	0	0	0	0	0	0	0	0	0	0	0.28039	0	0	0
AT1G23760	0	0	0	0	0	0	0	0	0	0	0	0	0	0	0
AT1G23780	0	0	0	0	0	0	0	0	0	0	0	0	0	0	0
AT1G23790	0	0	0	0	0	0	0	0	0	0	0	0	0	0	0
AT1G23800	0	0.1479	0.26829	0.26829	0	0	0	0.1479	0	0.26829	0.1479	0	0	0	0
AT1G23810	0	0	0	0	0	0	0	0	0	0	0	0	0	0	0
AT1G23820	0	0	0	0	0	0	0	0	0	0	0	0	0	0	0
AT1G23830	0.54735	0.37668	0.03532	0.03532	0	0	0	0	0.03532	0	0	0.13133	0	0	0.22151
AT1G23840	0	0	0	0	0	0	0	0	0	0	0	0	0	0	0
AT1G23850	0	0	0.25834	0.47902	0	0	0	0	0	0.3319	0	0	0.15536	0	0
AT1G23860	0	0	0	0	0	0	0	0	0	0	0	0	0	0	0
AT1G23870	0	0	0	0	0	0	0	0	0	0	0	0	0	0	0
AT1G23880	0	0	0	0	0	0	0	0	0	0	0	0	0	0	0
AT1G23890	0	0	0.06943	0.4439	0.369	0	0.19425	0	0.4439	0.19425	0	0	0	0	0
AT1G23910	0	0	0	0	0	0	0	0.38299	0	0	0	0	0.45569	0	0
AT1G23940	0	0	0	0	0	0.23233	0	0	0	0	0	0.23233	0	0.36013	0
AT1G23950	0	0	0	0	0	0	0	0	0	0	0	0	0	0	0
AT1G23960	0	0	0	0	0	0	0	0	0	0	0	0	0	0	0
AT1G23980	0	0	0	0	0	0	0	0	0	0	0	0	0	0	0
AT1G23990	0	0	0	0	0	0.20848	0	0	0	0	0	0	0.13364	0	0.22549
AT1G24000	0	0	0	0	0	0	0	0	0	0	0	0	0	0	0
AT1G24010	0	0	0	0	0.00452	0.38239	0	0	0	0	0	0	0	0.00452	0.21063
AT1G24020	0	0.7288	0	0	0	0	0	0.02742	0	0	0	0	0	0	0.28247
AT1G24030	0	0	0	0	0	0	0	0.91367	0	0	0	0	0	0	0
AT1G24040	0	0	0	0	0	0	0	0	0	0	0	0	0	0	0
AT1G24050	0	0	0	0	0	0	0	0	0	0	0	0	0	0	0
AT1G24060	0	0.14621	0	0	0	0.06012	0	0	0.16342	0	0	0	0.11177	0.07045	0.12116
AT1G24070	0	0	0	0	0	0	0	0	0	0	0	0	0	0	0
AT1G24090	0	0	0	0	0.13904	0	0	0	0	0	0	0	0.44476	0	0
AT1G24100	0	0	0	0	0	0	0	0	0	0	0	0	0	0	0
AT1G24110	0	0	0	0	0	0	0	0	0	0	0	0	0	0	0
AT1G24120	0	0	0	0	0	0	0	0	0	0	0	0	0	0	0
AT1G24140	0.06485	0.2837	0.20554	0.34623	0	0	0	0	0	0.25244	0.25244	0	0	0	0.26949
AT1G24150	0.55384	0	0	0	0	0	0	0	0	0	0.29245	0	0.20532	0	0
AT1G24170	0	0	0	0	0	0	0	0	0	0	0	0	0	0	0
AT1G24180	0	0	0	0	0	0	0	0	0	0	0	0	0	0	0
AT1G24190	0	0	0	0	0	0	0	0	0	0	0	0	0	0	0
AT1G24210	0	0	0	0	0	0	0	0	0	0	0	0	0	0	0
AT1G24240	0	0	0	0	0	0	0	0	0	0	0	0	0	0	0
AT1G24260	0	0	0	0	0	0	0	0	0	0	0	0	0	0	0
AT1G24280	0	0	0	0	0	0	0	0.19062	0	0.51393	0	0	0	0	0.20532
AT1G24290	0	0	0	0	0	0	0	0	0	0	0	0	0	0	0
AT1G24310	0	0	0	0	0	0	0	0	0	0	0	0	0	0	0
AT1G24320	0.53635	0	0	0	0	0	0	0.53635	0	0	0	0.17684	0	0	0.27489
AT1G24330	0	0	0	0	0	0	0	0	0	0	0	0	0	0	0
AT1G24340	0	0	0	0	0	0	0	0	0	0	0	0	0	0	0
AT1G24350	0	0	0	0	0	0	0	0	0	0	0	0	0	0	0
AT1G24360	0	0	0	0	0	0	0	0	0	0	0	0	0	0	0
AT1G24390	0	0	0	0	0	0	0	0	0	0	0	0	0	0	0
AT1G24400	0.56735	0.15772	0	0	0.14602	0	0	0	0	0	0.47957	0	0	0	0
AT1G24420	0	0	0	0	0	0	0	0	0	0	0	0	0	0	0
AT1G24430	0	0	0	0	0	0	0	0	0	0	0	0	0	0	0
AT1G24440	0	0	0	0	0	0	0	0	0	0	0	0	0	0	0
AT1G24450	0	0	0	0	0	0	0	0	0	0	0	0	0	0	0
AT1G24460	0.54981	0	0	0	0	0	0	0.37788	0	0	0	0.16297	0.0684	0	0
AT1G24470	0	0	0	0	0	0	0	0	0	0	0	0	0	0	0
AT1G24490	0	0	0	0	0	0	0	0	0	0	0	0	0	0	0
AT1G24510	0	0	0	0	0	0	0	0	0	0	0	0	0	0	0
AT1G24520	0	0	0	0	0	0	0	0	0	0	0	0	0	0	0
AT1G24530	0	0	0.05294	0.69226	0.05294	0	0.05294	0.69226	0.05294	0.05294	0.10621	0	0	0	0
AT1G24540	0	0	0	0	0	0	0.00161	0	0	0.00161	0.00161	0.17347	0	0	0.0516
AT1G24560	0	0	0	0	0	0	0	0	0	0	0	0	0	0	0
AT1G24575	0	0	0	0	0	0	0.64367	0	0.20124	0	0	0	0	0	0.64367
AT1G24600	0	0	0	0	0	0	0	0.86625	0	0	0	0	0.13778	0	0
AT1G24610	0	0	0	0	0	0	0	0	0	0	0	0	0	0	0
AT1G24620	0.41368	0	0	0	0	0	0	0	0	0	0	0.1285	0.10949	0.26158	0.13714
AT1G24625	0	0	0	0	0	0	0	0	0	0	0	0	0	0	0
[truncated: 20,400 more rows]

## Sheet: Markers
Locus	Trichoblast	Cortext	LRM	Late PPP	Protophloem	Meri. Xylem	Phloem (CC)	Protoxylem	Phloem	Pericycle	Endodermis	Atrichoblast	Columella	QC	Late XPP
AT1G69240	1	0	0	0	0	0	0	0	0	0	0	0	0	0	0
AT1G48930	1	0	0	0	0	0	0	0	0	0	0	0.02548	0	0	0
AT4G04930	1	0	0	0	0	0	0	0.02548	0	0	0	0	0	0	0.02548
AT4G04760	1	0	0	0	0	0	0	0.02548	0	0	0	0.02548	0	0	0
AT3G09330	1	0.02548	0	0	0	0	0	0	0	0	0	0.02548	0	0.02548	0
AT1G03550	1	0	0	0	0	0	0	0.02548	0	0	0	0.02548	0.02548	0.02548	0
AT1G33090	1	0.02548	0	0	0	0	0	0	0	0	0	0.02548	0	0	0
AT3G51410	1	0.02548	0	0	0	0.02548	0	0	0	0	0	0.02548	0	0	0
AT1G45545	1	0.02548	0	0	0	0	0	0	0.02548	0	0.02548	0.02548	0	0	0
AT2G46380	1	0.02548	0	0	0	0	0	0.02548	0	0	0	0.02548	0	0	0
AT3G60630	1	0.02548	0	0	0.02548	0.02548	0	0.02548	0.02548	0	0	0	0	0	0
AT5G05400	0.91739	0	0	0.02553	0	0	0.02553	0	0	0	0	0.08127	0	0	0
AT5G65160	0.91739	0	0	0	0	0	0	0	0	0	0	0.08127	0	0	0
AT5G62310	0.91739	0	0	0	0	0	0	0	0	0	0	0.08127	0	0.02553	0
AT4G07960	0.91739	0	0	0	0	0	0	0	0	0	0	0.08127	0	0.02553	0
AT2G44370	0.91739	0	0	0	0	0	0	0	0	0	0	0.08127	0	0	0.02553
AT5G07450	0.91739	0.02553	0	0	0	0	0.02553	0	0.02553	0	0.02553	0.08127	0	0	0
AT4G25160	0.91739	0	0	0	0	0	0	0	0	0	0	0.08127	0	0.02553	0.02553
AT1G13950	0.91739	0.02553	0	0	0	0	0	0	0	0	0	0.08127	0	0	0
AT2G03220	0.91739	0.02553	0	0	0.02553	0	0	0	0.02553	0	0	0.08127	0	0	0
AT3G14850	0.02548	1	0	0	0	0	0	0	0	0	0	0	0	0	0
AT5G03570	0	1	0.02548	0	0	0	0	0	0	0	0	0	0	0	0
AT2G32540	0	1	0	0	0	0	0	0	0	0	0	0	0	0	0
AT1G62510	0	1	0	0	0	0	0	0	0	0	0	0	0	0	0
AT5G53370	0	1	0	0.02548	0	0	0.02548	0	0.02548	0.02548	0	0	0	0	0
AT1G05570	0.02548	1	0	0	0	0	0.02548	0.02548	0.02548	0	0	0	0	0	0.02548
AT1G15460	0.02548	1	0	0	0	0	0	0	0	0	0	0	0	0	0
AT5G44130	0	1	0	0	0	0	0	0	0	0	0	0	0	0	0
AT5G55250	0	1	0.02548	0	0	0	0	0	0	0	0.02548	0	0	0	0
AT3G12700	0	1	0	0	0	0	0	0	0	0	0.02548	0	0	0	0.02548
AT5G48000	0	0.91739	0	0	0	0	0.02553	0	0	0	0	0.08127	0	0.02553	0
AT1G64380	0	0.91739	0	0	0	0	0	0	0	0	0	0	0	0	0
AT3G21670	0	0.89986	0	0	0	0	0	0	0	0	0	0	0	0	0
AT3G26300	0	0.89408	0	0	0	0	0	0	0	0	0	0	0	0	0
AT4G00700	0.02558	0.89408	0	0	0	0	0	0	0	0	0	0	0	0	0
AT1G30380	0	0.89408	0	0	0	0	0	0	0	0	0	0	0	0	0
AT1G52410	0	0.89408	0	0	0	0	0	0	0	0.02558	0	0	0	0	0
AT5G64620	0	0.89069	0	0	0	0	0	0	0.01617	0	0	0	0	0	0
AT2G13810	0	0.89069	0	0	0	0	0	0.01617	0	0	0	0	0	0	0
AT5G27350	0.01617	0.89069	0.01617	0.01617	0	0	0	0.01617	0	0	0	0	0	0	0
AT3G56080	0	0.89069	0	0	0	0	0	0	0	0.01617	0.01617	0	0	0	0
AT5G65510	0	0	0.89986	0	0	0	0	0	0	0.02557	0.09842	0	0	0.02557	0
AT5G02540	0	0	0.79235	0	0	0	0	0.28216	0	0.02707	0.02707	0	0	0	0
AT1G05580	0	0	0.78586	0	0	0	0	0	0	0.02741	0	0	0	0.02741	0.30321
AT2G28950	0	0	0.75148	0	0	0	0	0.5121	0	0	0	0	0	0.03335	0.03335
AT5G25475	0	0	0.74557	0	0.03976	0.62794	0	0	0	0	0.03976	0	0	0.03976	0
AT5G45800	0	0	0.74439	0.04464	0	0	0	0	0	0	0.68608	0	0	0	0
AT3G18080	0	0	0.74404	0.74404	0	0.05284	0	0	0	0.05284	0.05284	0	0	0.05284	0
AT2G02850	0	0	0.73464	0	0	0	0	0.02656	0	0	0.08557	0	0	0	0.21968
AT1G08430	0	0	0.70151	0	0	0	0	0	0	0.03532	0	0	0	0	0.51983
AT2G18120	0	0	0.70151	0	0	0	0	0	0	0	0	0	0	0	0.51983
AT5G66700	0	0	0.69357	0	0	0	0	0	0	0	0	0	0	0	0.45319
AT3G25820	0	0.05294	0.69226	0.69226	0	0	0.05294	0	0	0	0.10621	0	0	0	0
AT1G07260	0	0	0.68916	0.03339	0	0	0	0	0	0.03339	0.47057	0	0	0	0.09301
AT1G09415	0	0	0.68913	0.68913	0	0	0.05296	0	0	0.05296	0	0	0	0	0.11079
AT3G13510	0	0	0.68913	0.05296	0	0	0	0	0	0.05296	0	0	0	0.68913	0.11079
AT4G32800	0	0	0.6819	0.02613	0.15729	0.02613	0	0	0	0.02613	0	0	0	0	0
AT1G30040	0	0	0.67274	0.0282	0.28602	0	0	0	0	0.0282	0.0282	0	0	0	0.14539
AT3G29670	0	0	0.67204	0.02784	0.15668	0	0	0	0	0	0.02784	0	0	0	0.2621
AT2G15090	0	0	0.66824	0	0	0	0	0	0	0.02625	0.13324	0	0	0	0.14297
AT3G21090	0	0	0.66388	0	0	0	0	0	0	0	0.34681	0	0	0	0
AT5G06080	0.05331	0	0.65945	0.05331	0	0	0	0	0	0.65945	0.05331	0	0	0	0.16352
AT2G16780	0	0	0.65566	0	0	0.44834	0	0	0	0.0337	0	0.15031	0	0.0337	0
AT3G53190	0	0	0.65482	0	0.1737	0.65482	0	0	0	0	0	0	0	0.05342	0
AT5G52760	0	0	0.65176	0	0	0	0	0	0	0	0	0	0	0	0.54044
AT4G18880	0	0	0.65076	0.65076	0	0	0.05299	0	0	0.05299	0.1028	0	0.09284	0	0
AT1G28570	0	0	0.64367	0.64367	0.05376	0	0.05376	0	0.20124	0.05376	0	0	0	0	0.05376
AT4G28950	0	0	0.64079	0	0	0	0	0	0	0.23312	0.02929	0	0	0.27389	0
AT5G28080	0	0	0.63926	0.63926	0.05395	0	0.05395	0	0.05395	0	0	0	0	0	0.21358
AT1G18570	0.02548	0.02548	0.02548	1	0.02548	0	0	0	0.02548	0	0	0	0	0	0.02548
AT1G68010	0	0.02865	0.02865	0.77065	0	0	0	0	0	0	0	0	0	0	0.36592
AT4G15330	0	0	0.02943	0.76495	0.02943	0	0	0	0.02943	0.02943	0.39719	0	0	0	0
AT2G34140	0	0	0.03155	0.7557	0.03155	0	0.03155	0	0.03155	0.03155	0	0	0.46604	0	0
AT1G13930	0	0.6667	0	0.74468	0	0	0.04282	0	0.04282	0.04282	0	0	0	0	0
AT4G11330	0.04282	0.6667	0.04282	0.74468	0	0	0	0	0	0	0	0	0	0	0
AT5G19890	0	0	0	0.74446	0	0	0	0	0	0	0	0	0	0	0.68079
AT3G18080	0	0	0.74404	0.74404	0	0.05284	0	0	0	0.05284	0.05284	0	0	0.05284	0
AT3G56620	0	0	0.05284	0.74404	0.05284	0	0.05284	0	0.05284	0.74404	0.05284	0	0	0	0
AT5G50010	0	0	0.05284	0.74404	0	0.05284	0.05284	0.74404	0.05284	0.05284	0.05284	0	0	0	0
AT1G70210	0	0	0.05284	0.74404	0	0.05284	0	0	0.05284	0.74404	0.05284	0	0	0	0
AT3G11420	0.74404	0.05284	0.05284	0.74404	0	0.05284	0.05284	0	0.05284	0.05284	0	0.05284	0	0	0
AT4G37840	0	0.10392	0	0.72935	0.02574	0	0	0.02574	0	0.02574	0	0	0.07265	0	0
AT4G30350	0	0	0.0281	0.71865	0	0	0	0.0281	0	0	0.31583	0	0.07414	0	0
AT1G67090	0	0.0264	0.0264	0.71173	0	0	0	0	0	0	0	0	0.16346	0	0.151
AT5G24780	0	0.17735	0.02652	0.70526	0	0	0.02652	0	0	0	0	0	0	0	0.14993
AT1G10970	0	0.17697	0.02655	0.70343	0	0	0.02655	0	0.02655	0.02655	0	0.15346	0	0	0
AT3G20710	0	0	0.03336	0.70304	0	0.47981	0	0	0.03336	0	0.03336	0.07521	0	0	0
AT1G12900	0	0	0.0325	0.70189	0	0	0	0	0	0.0325	0	0	0	0	0.45847
AT2G35940	0	0.17616	0.02661	0.69958	0.16121	0	0.02661	0	0.02661	0.02661	0	0	0	0	0.02661
AT4G39180	0	0	0.36349	0.6975	0.02947	0	0	0	0	0	0	0	0	0	0.0902
AT1G72360	0	0	0	0.69357	0	0	0	0	0	0.03252	0.08761	0	0	0	0.45319
AT3G25820	0	0.05294	0.69226	0.69226	0	0	0.05294	0	0	0	0.10621	0	0	0	0
AT5G14880	0	0	0.05294	0.69226	0.05294	0	0.05294	0.05294	0.05294	0.69226	0.10621	0	0	0	0
AT1G24530	0	0	0.05294	0.69226	0.05294	0	0.05294	0.69226	0.05294	0.05294	0.10621	0	0	0	0
AT5G09760	0	0	0.05294	0.69226	0	0	0.05294	0	0	0.69226	0.10621	0	0	0	0
AT1G16880	0	0.47057	0.03339	0.68916	0	0	0.03339	0.03339	0	0.03339	0	0	0	0	0.09301
AT5G62940	0	0	0	0	1	0	0	0	0	0	0	0	0	0	0
AT1G14730	0	0	0	0.02548	1	0	0	0	0.02548	0	0	0	0	0	0
AT5G40260	0	0	0	0	1	0	0.02548	0	0.02548	0	0	0	0	0	0
AT5G57130	0	0	0.02548	0.02548	1	0	0.02548	0	0.02548	0.02548	0	0	0	0	0
AT5G01370	0	0	0.02548	0	1	0	0.02548	0	0.02548	0	0	0	0	0	0
AT3G01680	0	0	0	0	0.81522	0	0	0	0.22356	0	0	0	0	0	0
AT4G13600	0	0	0	0	0.81522	0	0	0	0.22356	0	0	0	0	0	0
AT1G15080	0	0	0.02634	0.02634	0.81522	0	0.02634	0	0.22356	0.02634	0	0	0	0	0
AT5G67460	0	0	0	0	0.81522	0	0	0	0.22356	0	0	0	0	0	0
AT5G22870	0	0	0	0	0.80237	0	0	0	0.01187	0	0	0	0	0	0
AT1G60030	0	0	0	0	0.76495	0	0	0.02943	0.39719	0	0	0	0	0	0
AT3G45610	0	0	0	0	0.76495	0	0.02943	0	0.39719	0	0	0	0	0	0
AT3G17730	0	0	0	0	0.76495	0	0.02943	0	0.39719	0	0	0	0	0	0
AT1G54330	0	0	0	0	0.76495	0	0	0	0.39719	0	0	0	0	0	0
AT4G36620	0	0	0	0	0.76495	0.02943	0	0	0.39719	0	0	0	0	0	0
AT4G17910	0	0	0	0	0.76495	0	0	0	0.39719	0	0	0	0	0	0
AT5G43870	0	0	0	0	0.76495	0.39719	0	0	0.02943	0	0	0	0	0	0
AT4G03270	0	0.10671	0	0	0.75263	0.14708	0	0	0.02597	0	0	0	0	0	0
AT1G51170	0	0	0	0.03335	0.75148	0.5121	0	0.03335	0.03335	0.03335	0	0	0	0	0
AT2G21030	0	0	0	0	0.74782	0	0	0	0.5699	0	0	0	0	0	0
AT1G65910	0	0	0	0	0.74782	0	0	0	0.5699	0	0	0	0	0	0
AT5G25490	0	0	0	0	0.74782	0	0	0	0.5699	0	0	0	0	0	0
AT2G41300	0	0	0	0	0.74782	0	0	0	0.5699	0	0	0	0	0	0
AT2G45900	0	0	0	0	0.74782	0	0	0	0.5699	0	0	0	0	0	0
AT1G80100	0	0	0.02548	0	0.02548	1	0	0	0	0	0	0	0	0	0
AT4G37650	0	0	0.02553	0	0.02553	0.91739	0	0.02553	0	0.02553	0	0	0	0	0
AT1G74420	0	0	0	0	0.02558	0.89408	0	0.02558	0	0	0	0	0	0	0
AT1G29950	0	0	0.01332	0.01332	0	0.83555	0	0.01332	0	0.01332	0	0	0	0	0.01332
AT4G02750	0	0	0.01332	0	0	0.83555	0.01332	0	0	0	0.01332	0	0	0	0
AT4G12620	0	0	0.01332	0	0	0.83555	0	0	0	0	0	0.01332	0	0.01332	0
AT5G08260	0	0	0.02601	0	0.18754	0.83362	0	0.02601	0	0	0	0	0	0	0
AT1G74150	0	0	0	0	0.18754	0.83362	0	0	0	0	0	0	0	0	0
AT5G63140	0	0.20365	0.02615	0	0.02615	0.82491	0	0	0	0.02615	0.02615	0	0	0	0
AT2G37890	0	0	0.02686	0	0	0.79732	0.02686	0	0	0	0	0.26763	0	0	0
AT3G56270	0	0	0	0	0.02707	0.79235	0	0.28216	0	0	0	0	0	0.02707	0
AT2G46570	0	0	0	0	0	0.79235	0	0.28216	0	0	0	0	0	0	0
AT3G42800	0	0	0	0	0.32835	0.77908	0	0.02786	0	0	0	0	0	0	0
AT3G19300	0	0	0	0	0.32835	0.77908	0	0	0	0	0	0	0	0	0
AT3G13570	0	0	0.02839	0	0	0.77308	0	0	0	0	0	0.35419	0	0.02839	0
AT4G27380	0	0	0.02839	0	0	0.77308	0.02839	0	0	0	0	0.35419	0	0	0
AT2G25060	0	0	0.02604	0	0.17465	0.76909	0.02604	0	0	0.02604	0	0.07248	0	0	0
AT5G10390	0	0	0.02943	0	0	0.76495	0.02943	0	0	0	0	0.39719	0	0	0
AT3G13230	0	0	0.03068	0	0	0.75871	0.03068	0	0	0	0	0.4402	0	0	0
AT3G22790	0	0	0	0	0.01334	0.75769	0	0.01334	0	0	0	0.06916	0	0	0
AT3G14730	0	0	0	0	0	0.75769	0	0	0	0	0.01334	0.06916	0	0	0
AT3G10080	0	0	0	0	0	0.74404	0	0.74404	0	0	0	0	0	0	0
AT2G28410	0	0	0	0	0	0.74404	0	0.74404	0	0	0	0	0	0	0
AT4G08685	0	0	0	0	0	0.74404	0	0.74404	0	0	0	0	0	0	0
AT1G79520	0	0	0.02634	0	0	0	0.81522	0	0.22356	0.02634	0	0	0.02634	0	0
AT4G15690	0	0	0	0	0	0	0.77065	0	0	0	0	0	0	0	0.36592
AT5G56600	0	0	0	0.03615	0	0	0.74782	0	0.5699	0	0	0	0	0	0
AT1G73630	0	0	0	0	0.03615	0	0.74782	0	0.5699	0	0	0	0	0	0
AT1G59730	0	0	0	0.03615	0.03615	0	0.74782	0	0.5699	0	0	0	0	0	0
AT4G14020	0	0	0	0	0.03615	0	0.74782	0	0.5699	0	0	0	0	0	0
AT3G19550	0	0	0	0	0	0	0.74782	0	0.5699	0	0	0	0	0	0
AT1G74710	0	0.6667	0	0.04282	0	0	0.74468	0	0.04282	0	0	0	0	0	0.04282
AT4G00880	0	0	0	0.05284	0	0	0.74404	0	0.74404	0	0	0	0	0	0
AT3G23630	0.05284	0	0	0.05284	0.05284	0	0.74404	0	0.74404	0	0	0	0	0	0
AT2G42280	0	0.18124	0	0.02633	0	0	0.72343	0	0.02633	0	0	0	0.11928	0	0.02633
AT3G63110	0	0	0	0.02671	0.02671	0	0.69813	0	0.19456	0	0	0	0	0	0.14878
AT4G01895	0.0268	0	0	0	0.15995	0	0.69256	0.0268	0.19324	0	0.0268	0	0	0	0
AT1G19720	0	0	0	0.03619	0	0	0.68764	0	0.52478	0	0	0	0	0	0.09542
AT5G48485	0	0	0	0	0	0	0.68764	0	0.52478	0	0	0	0	0.03619	0.09542
AT3G49620	0	0	0.03169	0.03169	0.41729	0	0.67435	0	0.03169	0	0	0	0.11738	0	0
AT5G57815	0.02984	0.02984	0.02984	0.02984	0.15564	0	0.65885	0	0.34435	0.02984	0	0	0.02984	0	0
AT5G21110	0	0	0.02984	0.02984	0.15564	0	0.65885	0	0.34435	0.02984	0	0	0	0	0.02984
AT1G23560	0.03648	0.03648	0	0.03648	0.03648	0	0.65636	0	0.50139	0	0	0	0	0	0.14918
AT1G78320	0	0	0	0.05342	0.1737	0	0.65482	0	0.65482	0	0	0	0	0	0
AT5G03840	0	0	0	0	0.1737	0	0.65482	0	0.65482	0	0	0	0	0	0
AT1G33080	0	0	0	0.05342	0.1737	0	0.65482	0	0.65482	0	0	0	0	0	0
AT2G38640	0	0.05342	0	0.05342	0.1737	0	0.65482	0	0.65482	0.05342	0	0	0	0	0
AT5G63850	0	0	0	0.05342	0.1737	0	0.65482	0	0.65482	0	0	0	0	0	0.05342
AT3G15353	0	0	0	0	0.15957	0	0.65158	0	0.49782	0	0	0	0	0	0.03657
AT5G49660	0	0	0	0.03657	0.15957	0	0.65158	0	0.49782	0	0	0	0	0	0.03657
AT1G12140	0.03657	0	0	0.03657	0.15957	0	0.65158	0	0.49782	0.03657	0	0	0.03657	0	0
AT1G24575	0	0	0	0	0	0	0.64367	0	0.20124	0	0	0	0	0	0.64367
AT5G62380	0	0	0	0	0	0	0	1	0	0	0	0	0	0	0
AT1G68600	0	0	0	0	0	0	0	1	0	0	0	0	0	0	0
AT5G46115	0	0	0	0	0	0	0	1	0	0	0	0	0	0	0
AT5G08480	0	0	0	0	0	0	0	1	0	0	0	0	0	0	0
AT1G66810	0	0	0	0	0	0.02548	0	1	0	0	0	0	0	0	0
AT1G51640	0	0	0	0	0	0	0	1	0	0	0	0	0	0	0
AT1G73410	0	0	0	0	0	0	0	1	0	0	0	0	0	0	0
AT1G63910	0	0	0	0	0	0	0	1	0	0	0	0	0	0	0
AT3G26125	0	0	0	0	0	0	0	1	0	0	0	0	0	0	0
AT5G09480	0	0	0	0	0	0	0	1	0	0	0	0	0	0	0
AT5G01730	0	0	0	0	0	0	0	1	0	0	0	0	0	0	0
AT3G52900	0	0	0	0	0	0	0	1	0	0	0	0	0	0	0
AT1G09610	0	0	0	0	0	0	0	1	0	0	0	0	0	0	0
AT5G11540	0	0	0	0	0	0	0	1	0	0	0	0	0	0	0
AT3G15050	0	0	0	0	0	0	0	1	0	0	0	0	0	0	0
AT4G36540	0	0	0	0	0	0	0	1	0	0	0	0	0	0	0
AT1G59850	0	0	0	0	0	0	0	1	0	0	0	0	0	0	0
AT5G38610	0	0	0	0	0	0	0	1	0	0	0	0	0	0	0
AT5G43070	0	0	0	0	0	0	0	1	0	0	0	0	0	0	0
AT5G20030	0	0	0	0.02786	0.32835	0	0	0	0.77908	0	0	0	0	0	0
AT1G62400	0	0	0	0	0.46604	0	0	0	0.7557	0	0	0	0	0	0
AT4G03500	0.03155	0	0	0	0.46604	0	0	0	0.7557	0	0	0	0	0	0
AT4G16640	0	0	0	0	0.46604	0	0	0	0.7557	0	0	0	0	0	0
AT1G69970	0	0	0	0	0.46604	0	0	0	0.7557	0	0	0	0	0	0
AT5G53030	0	0	0	0	0.46604	0	0	0	0.7557	0	0	0	0	0	0
AT1G11570	0	0	0	0	0.46604	0	0	0	0.7557	0	0	0	0	0	0
AT5G04680	0	0	0	0	0.46604	0	0	0	0.7557	0	0	0	0	0	0
AT1G31200	0	0	0	0	0.46604	0	0	0	0.7557	0	0	0	0	0	0
AT3G47180	0	0	0	0	0.46604	0	0	0	0.7557	0	0	0	0	0	0
AT1G60350	0	0	0	0	0.46604	0	0	0	0.7557	0	0	0	0	0	0
AT5G16610	0	0	0	0	0.46604	0	0	0	0.7557	0	0	0	0	0	0
AT2G41200	0	0	0	0	0.46604	0	0	0	0.7557	0	0	0	0	0	0
AT5G01480	0	0	0	0	0.46604	0	0	0	0.7557	0	0	0	0	0	0
AT4G16400	0	0	0	0	0.46604	0	0	0	0.7557	0	0	0	0	0	0
AT1G69580	0	0	0	0	0.46604	0.03155	0.03155	0.03155	0.7557	0	0.03155	0	0	0	0
AT4G04620	0	0	0.03155	0.03155	0.46604	0	0.03155	0	0.7557	0.03155	0	0	0.03155	0	0
AT5G38770	0	0	0	0	0.6047	0	0	0	0.74633	0	0	0	0	0	0
AT1G02950	0	0	0	0	0.6047	0	0	0	0.74633	0	0	0	0	0	0
AT4G00890	0	0	0	0	0.6047	0	0	0	0.74633	0	0	0	0	0	0
AT5G61260	0	0	0	0	0.6047	0	0	0	0.74633	0	0	0	0	0	0
AT3G20450	0	0	0	0	0.6047	0	0	0	0.74633	0	0	0	0	0	0
AT5G48690	0	0	0	0	0.6047	0	0	0	0.74633	0	0	0	0	0	0
AT3G25855	0	0	0	0	0.6047	0	0	0	0.74633	0	0	0	0	0	0
AT1G05770	0	0	0	0	0.6047	0	0	0	0.74633	0	0	0	0	0	0
AT4G12580	0	0	0	0	0.6047	0	0	0	0.74633	0	0	0	0	0	0
AT3G47320	0	0	0	0	0	0	0	0	0	1	0	0	0	0.02548	0
AT4G28250	0	0	0.02548	0.02548	0	0.02548	0.02548	0	0	1	0	0	0	0	0
AT3G24310	0	0	0.02548	0.02548	0	0	0.02548	0	0	1	0	0	0	0	0.02548
AT1G74430	0	0	0	0.02548	0	0.02548	0.02548	0	0	1	0	0	0	0.02548	0
AT5G25920	0	0	0	0	0.02558	0.02558	0	0	0	0.89408	0	0	0	0	0.10454
AT1G62280	0.02651	0	0.02651	0.02651	0	0.02651	0	0	0	0.80814	0	0	0	0	0.23968
AT3G28007	0.02571	0.11117	0	0	0.02571	0	0	0.02571	0	0.79489	0.08981	0	0	0	0
AT2G28780	0	0	0	0	0	0	0	0	0	0.78586	0	0	0	0	0.30321
AT4G29770	0	0	0	0.02588	0	0.02588	0	0.02588	0	0.77909	0.15142	0	0	0	0
AT4G29200	0	0	0	0	0	0.39719	0	0	0	0.76495	0	0	0	0	0
AT5G34920	0	0	0	0	0	0.39719	0	0	0	0.76495	0	0	0	0	0
AT5G10140	0	0	0	0	0	0.39719	0	0	0	0.76495	0	0	0	0	0
AT2G35980	0.39719	0	0.02943	0.02943	0	0	0	0	0	0.76495	0	0	0	0	0
AT2G15790	0	0	0	0.02943	0	0.39719	0	0	0	0.76495	0	0	0	0	0
AT1G18100	0	0.1896	0	0.02617	0	0	0	0	0	0.7616	0	0	0	0	0
AT1G73220	0	0	0	0	0	0	0	0	0	0.75324	0	0	0	0	0.49115
AT4G01430	0	0	0.03249	0.03249	0	0	0	0	0	0.75324	0	0	0	0	0.49115
AT1G60470	0	0	0	0.03249	0	0	0	0	0	0.75324	0	0	0	0	0.49115
AT3G58990	0	0	0	0.03249	0	0	0	0	0	0.75324	0	0	0	0	0.49115
AT1G68880	0	0	0	0	0	0	0	0	0	0.74866	0	0	0	0	0.55412
AT1G11330	0	0	0.03532	0	0	0	0	0	0	0.74866	0	0	0	0	0.55412
AT1G63750	0.03532	0	0	0	0	0	0	0	0	0.74866	0	0	0	0	0.55412
AT4G13770	0	0	0	0	0	0	0	0	0	0.74866	0	0	0	0	0.55412
AT1G35230	0	0	0	0	0	0	0	0	0	0.74843	0	0	0.55832	0	0
AT2G21100	0	0	0	0	0	0	0	0	0	0	1	0	0	0	0
AT3G11550	0	0	0	0	0	0	0	0	0	0	1	0	0	0	0
AT1G07730	0	0	0	0	0	0	0	0	0	0	1	0	0	0	0
AT4G17215	0	0	0	0	0	0	0	0	0	0	1	0	0	0	0
AT5G06200	0	0	0	0	0	0	0	0	0	0	1	0	0	0	0
AT1G61590	0	0	0	0	0	0	0	0	0	0	1	0	0	0	0
AT2G27370	0	0	0	0	0	0	0	0	0	0	1	0	0	0	0
AT4G02090	0	0	0	0	0	0	0	0	0	0	1	0	0	0	0
AT2G48130	0	0	0	0	0	0	0	0	0	0	1	0	0	0	0
AT5G42180	0	0	0	0	0	0	0	0	0	0	1	0	0	0	0
AT1G71740	0	0	0	0	0	0	0	0	0	0	1	0	0	0	0
AT1G30750	0	0	0	0	0	0	0	0	0	0	1	0	0	0	0
AT2G39430	0	0	0	0	0	0	0	0	0	0	1	0	0	0	0
AT2G40160	0	0	0	0	0	0	0	0	0	0	1	0	0	0	0
AT5G66390	0	0	0	0	0	0	0	0	0	0	1	0	0	0	0
AT2G30210	0	0	0	0	0	0	0	0	0	0	1	0	0	0	0
AT3G22620	0	0	0	0	0	0	0	0	0	0	1	0	0	0.02548	0
AT1G60690	0	0	0	0.02548	0	0	0	0	0	0	1	0	0	0	0
AT2G44480	0	0	0	0	0	0	0	0	0	0	0.91815	0	0	0	0
AT2G15300	0	0	0	0	0	0	0	0	0	0	0.91815	0	0	0	0
AT4G36250	0	0	0.0154	0	0	0	0	0	0	0	0	0.87692	0	0	0
AT5G16560	0	0	0	0	0	0	0	0	0	0	0	0.85417	0	0	0
AT4G00730	0	0	0	0	0	0	0.01239	0	0	0	0	0.81482	0	0	0
AT1G33750	0	0	0	0	0	0	0	0	0	0	0	0.74426	0.6977	0	0
AT5G66800	0	0.01243	0	0	0	0	0	0	0	0	0	0.72198	0	0	0
AT4G37160	0	0	0	0	0	0	0	0	0	0	0	0.70752	0.46186	0	0
AT1G13730	0	0	0	0	0	0.50852	0	0	0	0	0	0.70418	0	0	0
AT4G00400	0	0	0	0	0	0	0	0	0	0	0.56716	0.70153	0	0	0
AT1G68560	0	0	0	0	0	0	0.00795	0	0	0	0	0.68998	0	0	0
AT1G10990	0	0	0	0	0	0	0	0	0	0	0	0.67371	0	0	0.67371
AT1G31950	0	0.09758	0	0	0	0	0	0	0	0	0	0.66872	0	0	0
AT5G58784	0	0	0	0	0	0	0	0	0	0	0	0.6658	0	0	0
AT4G25250	0.01293	0.18959	0	0	0	0	0	0	0	0	0	0.65885	0	0	0
AT4G30610	0.74486	0	0	0	0	0	0	0	0	0	0	0.657	0	0	0
AT1G77200	0	0	0	0	0	0	0	0	0	0	0	0.63417	0.2683	0	0
AT1G79840	0	0	0	0	0	0	0	0	0	0	0	0.63373	0	0	0
AT5G66460	0	0	0	0	0	0	0	0	0	0	0	0.63101	0.63101	0	0
AT2G23630	0	0	0	0	0	0	0	0	0	0	0	0.62497	0.31504	0	0
AT1G65730	0	0	0	0	0	0	0	0	0	0	0	0.62146	0.36383	0	0
AT5G19750	0	0.01021	0.01021	0	0	0.146	0	0	0	0	0	0.62124	0	0.01021	0
AT2G43600	0	0	0	0	0	0	0	0	0	0	0	0.61413	0.06674	0	0
AT2G24300	0.02446	0.37251	0	0	0	0	0	0	0	0	0	0.61179	0	0	0
AT4G00360	0	0	0	0	0	0	0	0	0	0	0	0.61041	0	0	0.20155
AT2G16230	0	0.09211	0	0	0	0	0.24261	0	0	0	0	0.60946	0	0	0
AT1G12740	0.32956	0	0	0	0	0	0	0	0	0	0	0.60926	0.57196	0	0
AT4G23590	0	0	0	0	0	0	0	0	0	0	0	0.60913	0.60013	0	0
AT2G43480	0	0	0	0	0	0	0	0	0	0	0	0.60363	0.60363	0.38593	0
AT1G48330	0.0421	0	0	0	0	0	0	0	0	0	0	0.59983	0.6795	0	0
AT5G40330	0	0.15137	0	0	0	0	0	0	0	0	0	0.58501	0	0	0
AT5G45920	0	0	0	0	0	0	0	0	0	0.24615	0	0.58023	0	0	0
AT4G09960	0	0	0	0	0	0	0	0	0	0	0	0	1	0	0
AT1G69830	0	0	0	0	0	0	0	0	0	0	0	0	1	0	0
AT3G10320	0	0	0	0	0	0	0	0	0	0	0	0	0.9346	0	0
AT2G33230	0	0	0	0	0	0	0	0	0	0	0	0	0.9346	0	0
AT4G18350	0	0	0	0	0	0	0	0	0	0	0	0	0.9346	0	0
AT3G10600	0	0	0	0	0	0	0	0	0	0	0	0	0.9346	0	0
AT4G18450	0	0	0	0	0	0	0	0	0	0	0	0	0.9346	0	0
AT3G52180	0	0	0	0	0	0	0	0	0	0	0	0	0.9346	0.01898	0
AT5G22550	0.01898	0	0	0	0	0	0	0	0	0	0	0.01898	0.9346	0	0
AT3G46970	0	0	0	0	0	0	0	0	0	0	0	0	0.91739	0.02553	0
AT4G11470	0	0	0	0	0	0	0	0	0	0	0	0	0.87119	0	0
AT1G65620	0	0	0	0	0	0	0	0	0	0	0	0	0.85378	0	0
AT4G13210	0	0	0	0	0	0	0	0	0	0	0	0	0.85378	0	0
AT1G22400	0	0	0	0	0	0	0	0	0	0	0	0.07491	0.85378	0.01901	0
AT4G23920	0	0	0	0	0	0	0	0	0	0	0	0	0.83894	0	0
AT1G26680	0	0	0	0	0	0	0	0	0	0	0	0	0.80237	0	0
AT4G00490	0	0	0	0	0	0	0	0	0	0	0	0	0.80237	0	0
AT4G00750	0	0	0	0	0	0	0	0	0	0	0	0	0.80237	0	0
AT1G72490	0	0	0	0	0	0	0	0	0	0	0	0	0.80237	0.01187	0
AT3G55180	0	0	0	0	0	0	0	0	0	0	0	0	0.80237	0	0
AT3G18230	0	0	0	0	0	0	0	0	0	0	0	0	0.80237	0.01187	0
AT3G28540	0	0	0	0	0	0	0	0	0	0	0	0	0.80237	0	0
AT3G26120	0	0	0	0	0	0	0	0	0	0	0	0	0	1	0
AT1G68640	0	0	0	0	0	0	0	0	0	0	0.02548	0	0.02548	1	0
AT5G23780	0	0	0	0	0	0	0	0.02548	0	0	0.02548	0	0.02548	1	0
AT5G17430	0	0	0.02557	0	0	0.02557	0	0	0	0	0.09842	0	0	0.89986	0
AT2G03830	0	0	0	0	0	0	0	0	0	0	0	0	0.18754	0.83362	0
AT2G23050	0	0	0	0	0	0	0	0	0	0	0.02601	0	0.18754	0.83362	0
AT5G60210	0	0	0.02634	0	0	0	0	0	0	0	0.22356	0	0	0.81522	0
AT5G41620	0	0	0.02646	0.02646	0	0	0	0	0	0	0	0	0.23539	0.80995	0
AT1G30530	0	0	0.01187	0	0	0	0	0	0	0	0	0	0	0.80237	0.01187
AT5G45780	0	0	0	0	0	0.02572	0	0	0	0	0	0.12235	0.07726	0.79876	0
AT5G25900	0	0	0.02572	0	0	0.02572	0	0.02572	0.02572	0	0	0.12235	0.07726	0.79876	0
AT3G20880	0	0	0	0	0	0	0	0	0	0	0	0	0.28216	0.79235	0
AT3G46590	0	0	0	0.02885	0	0	0	0.02885	0	0	0	0	0.37426	0.76903	0
AT1G23000	0	0	0	0	0	0.02943	0	0	0	0	0.39719	0	0	0.76495	0
AT2G26440	0	0	0	0	0	0	0	0	0	0	0.03249	0	0	0.75324	0.49115
AT3G55550	0	0	0	0	0	0	0	0	0	0	0	0	0.55832	0.74843	0
AT2G21590	0	0	0	0	0	0	0	0	0	0	0	0	0.55832	0.74843	0
AT4G24710	0	0	0	0	0	0	0	0	0	0	0	0	0.55832	0.74843	0
AT1G53860	0	0	0	0	0	0	0	0	0	0	0	0	0.55832	0.74843	0
AT3G20840	0	0	0	0	0	0	0	0	0	0	0	0	0.6047	0.74633	0
AT5G02070	0	0	0	0	0	0	0	0	0	0	0	0	0.6047	0.74633	0
AT1G32900	0	0	0	0	0	0	0	0	0	0	0	0	0.6047	0.74633	0
AT2G28900	0	0	0.0382	0	0	0	0.0382	0	0	0	0	0	0.6047	0.74633	0
AT5G57420	0	0	0	0	0	0	0	0	0	0	0	0	0.6047	0.74633	0
AT4G18250	0	0	0	0	0	0	0	0	0	0	0	0	0	0	1
AT3G61400	0.01737	0	0	0	0	0	0	0	0	0	0	0	0	0	0.91067
AT1G29910	0	0	0	0	0	0	0	0	0	0	0	0	0.13778	0	0.86625
AT2G17040	0	0	0	0.02584	0	0.16296	0	0	0	0.02584	0	0	0	0	0.84856
AT2G34390	0	0	0	0	0	0	0	0	0	0	0	0	0	0	0.82699
AT5G52710	0	0	0	0	0	0	0	0	0	0	0	0	0	0	0.82048
AT1G67860	0	0	0	0	0	0	0	0	0	0	0	0	0	0	0.82048
AT5G13320	0	0	0	0	0	0	0	0	0	0	0	0	0	0	0.82048
AT5G52690	0	0	0	0	0	0	0	0	0	0	0	0	0	0	0.82048
AT3G60160	0	0	0	0	0	0	0	0	0	0	0	0	0	0	0.82048
AT5G52670	0	0	0	0	0	0	0	0	0	0	0.28216	0	0	0	0.79235
AT1G73600	0	0	0	0	0	0	0	0	0	0.28216	0	0	0	0	0.79235
AT5G23010	0	0	0	0	0.32835	0	0	0	0	0	0	0	0	0	0.77908
AT1G19960	0	0	0	0	0	0	0	0	0	0	0	0	0	0	0.76624
AT4G01390	0	0	0	0	0	0	0	0	0	0	0	0	0	0	0.76596
AT1G02220	0	0	0	0	0	0	0	0.5121	0	0	0	0	0	0	0.75148
AT3G19710	0	0	0	0	0	0	0	0	0	0.74404	0	0	0	0	0.74404
AT1G16410	0	0	0	0	0	0	0	0	0	0.74404	0	0	0	0	0.74404
AT5G66670	0.01265	0	0	0.01265	0	0	0	0	0	0	0	0	0	0	0.7431
AT4G38970	0	0	0	0	0	0	0	0	0	0	0	0	0	0	0.73974
AT3G28510	0	0	0	0	0	0	0	0	0	0	0	0	0	0	0.72978
AT3G05690	0	0	0	0	0	0	0	0	0	0	0	0	0	0	0.72978
AT5G44400	0	0	0	0	0	0	0	0	0	0	0	0	0	0	0.72978
AT3G47480	0	0	0	0	0	0	0	0	0	0	0	0	0	0	0.72978
AT1G21270	0	0	0	0	0	0	0	0	0	0	0	0	0	0	0.72978
