# Supplementary material for: Quantification of cell identity from single-cell gene expression profiles
Source: Genome Biol. 2015 Jan 22;16(1):9. doi: 10.1186/s13059-015-0580-x (PMC4354993; doi:10.1186/s13059-015-0580-x)
Supplement: Additional file 4: Table S3. — Spec scores for glioblastoma markers. [file 13059_2015_580_MOESM4_ESM.xls]

## Sheet: Spec Scores
Gene	PN	NL	MES	CL
AACS	0.02755	0.04595	0	0
FSTL1	0	0	0.16184	0.07799
ELMO2	0.03095	0.05709	0	0.08302
CREB3L1	0	0	0.0985	0.19862
RPS11	0.03933	0.0767	0	0.02007
PNMA1	0.05706	0	0	0.06676
MMP2	0	0	0.05004	0.04533
SAMD4A	0	0	0.12413	0.23792
SMARCD3	0.12875	0.17116	0	0.15287
A4GNT	0	0.00884	0	0.01276
C9orf39	0.09003	0	0	0
PKNOX2	0.2177	0	0	0
RALYL	0.10259	0.15203	0	0
ZHX3	0	0	0	0.19404
ERCC5	0.16876	0	0	0
RXFP3	0	0.03314	0.00858	0.0121
APBB2	0.03737	0.0737	0	0.01214
BBOX1	0	0.13794	0	0.128
PRO0478	0.11923	0	0	0.16589
GCSH	0.05311	0.09064	0	0.05876
XDH	0	0	0.03578	0
EDN1	0	0.01305	0	0.02192
MTERF	0	0.10237	0	0.07514
PDCL3	0.08964	0	0.03281	0
CLK4	0	0.01935	0	0.05643
KCNG1	0	0.06626	0.07227	0
CXCR4	0	0	0.21107	0
DECR1	0	0.08239	0.0009	0
SALL1	0	0	0	0.19662
PTPRR	0	0.14586	0	0
CADM4	0.02577	0	0	0.1568
IRAK1	0	0	0.30898	0
CFHR5	0	0	0	0.02526
HNRPD	0.26641	0	0	0.04824
TMSB10	0	0.04147	0.09565	0
CXCL3	0	0	0.10024	0.05725
LMAN1	0	0	0.3531	0.07575
SUHW1	0.01315	0.01361	0.0134	0
CHD8	0.11668	0	0	0.06973
SUMO1	0.14362	0.11619	0	0
GP1BA	0.03282	0	0.02878	0
OR7A10	0.03854	0.01996	0	0.03036
DDB1	0.07687	0	0	0.02508
CHRNA10	0.0431	0	0	0.06441
STYK1	0	0.17302	0	0
MYO9B	0	0	0.15539	0.25885
CCNI	0.10615	0	0	0
MMP7	0	0	0.1889	0
EP300	0.09925	0	0	0.0905
CRNKL1	0	0.03153	0	0.08147
C9orf45	0.30372	0	0	0
XAB2	0.09601	0	0	0.149
RTN1	0.08371	0.12475	0	0
HIC2	0.23941	0	0	0.22163
TBX10	0	0.0327	0	0.04514
CENPQ	0.11316	0.14018	0	0
UTY	0.05917	0.00058	0.00058	0
OR2W1	0	0	0.03927	0.02005
ATP5G2	0.02886	0.05346	0	0
ZEB1	0.24884	0	0	0.0815
ZG16	0	0.01259	0.00624	0
ERG	0	0.02048	0.02829	0.0264
PARN	0	0	0.04675	0
SOD2	0	0	0.27216	0
JOSD3	0.03279	0	0.0241	0
ADAM5P	0	0.0781	0.06169	0.04793
CHD9	0.15466	0	0	0.11183
hCG_40738	0.34754	0	0	0
STK16	0	0.11013	0.07234	0
PDE1C	0	0.01332	0.02597	0.0099
SEMA4D	0.10034	0.11276	0.10789	0
AGPAT1	0.06271	0	0	0.00087
TOB2	0.05575	0	0	0.08693
BANK1	0	0.13737	0.13064	0
MAP3K3	0.14623	0	0.14543	0
MAX	0	0.07417	0.05882	0.05256
GRM2	0	0.08102	0	0
OSBPL8	0.25628	0	0	0
PROSC	0	0.08314	0	0.05962
NR4A2	0.03827	0.03985	0.04122	0
RICS	0.07121	0	0	0.076
PIR	0	0.17595	0.07245	0
PPCS	0	0.2094	0.13188	0.01385
IPO9	0.14731	0	0	0.08314
LONP1	0	0	0.04247	0.10341
EVC	0	0	0.18478	0.10525
CXCL13	0	0	0.10052	0
SCYL3	0.08716	0.16456	0	0
KIAA1199	0	0	0.1406	0.09538
SORL1	0	0.02704	0.01968	0.01752
NAT10	0	0	0	0.07558
CHD1	0.09665	0	0.09369	0.09919
SYN3	0.29549	0.12285	0	0
DMC1	0	0.12531	0.053	0
SLC22A2	0	0.06382	0.05125	0
SERPINF1	0	0.00627	0.17014	0
C20orf27	0	0.03606	0	0.02509
OR7A17	0	0	0.0212	0
RPS6KA5	0.13404	0.18436	0	0
TAOK3	0.15475	0	0	0.15578
STK25	0.04561	0	0	0.02634
SLC12A4	0	0	0.12641	0.25658
BRCA1	0.12208	0	0	0.0333
GBL	0.05412	0.08761	0	0
C14orf108	0.08162	0.12245	0	0.00441
CDC25B	0	0	0.07881	0.09791
BMP3	0	0.02217	0.01045	0.00778
TMEM180	0.01157	0.03395	0.01614	0
CRYGC	0	0.02676	0	0.0268
SLK	0	0	0.13113	0
POU3F1	0	0.00834	0	0.0303
C20orf32	0	0.06553	0.13995	0
USP52	0.12654	0	0	0.08597
HIGD1B	0	0.04879	0	0.03565
BAZ1B	0.02532	0	0.02406	0.04767
USP6NL	0.05887	0	0	0.04517
SLCO2B1	0	0	0.22511	0
ABCD4	0	0.06698	0	0.09039
DIMT1L	0	0.15041	0	0
SLC25A46	0	0.06515	0.06715	0
LARP7	0.00807	0	0	0.0109
TEK	0	0.0239	0	0.01517
CD160	0	0.14673	0	0
TERF2IP	0.14538	0.0609	0	0
PHF20	0.08948	0	0.06219	0.1072
COL1A1	0	0	0.33354	0
KIAA0090	0	0	0.03816	0.03077
GTPBP1	0.1524	0	0	0.00171
GRK5	0	0	0.05142	0
AP1S2	0	0.00033	0.04532	0.00033
RAB33B	0	0.16462	0	0
CA11	0	0.289	0	0
ALDOC	0.099	0.17866	0	0
NUDT1	0.16675	0	0	0.06007
ZNF212	0.04351	0	0	0.10015
ACBD3	0	0	0.09141	0
ZNF83	0	0	0	0.13269
PRDM2	0.09983	0.06417	0	0
GDPD5	0	0	0.05912	0
PDCD4	0.08139	0.04943	0	0
CEP350	0.09026	0	0	0.01893
FOXP3	0	0.02032	0.01621	0
SMYD3	0.11173	0.03208	0	0
CST7	0	0.07767	0.16035	0
SELL	0	0.14224	0.17372	0
CIAO1	0	0.05002	0	0
LGI2	0.03073	0	0.018	0
WDR45	0	0.05316	0.05031	0
ANKRD6	0.12042	0.10229	0	0
LTBP4	0.07688	0	0	0.11855
PSCD3	0	0	0.13353	0.08625
PYY	0	0.01474	0.0116	0
KCNC1	0.0657	0.03463	0	0
SIRT6	0	0	0	0.13611
CCL19	0	0.15202	0.08385	0
ARHGEF9	0.20281	0.09898	0	0
ABR	0	0.01562	0.01178	0
C10orf22	0.13654	0	0	0
STK17A	0	0	0.05653	0.0627
FOXE1	0.00953	0	0.00579	0
GML	0	0.01373	0	0
CNGA3	0	0.02379	0	0.13828
CD38	0	0.12718	0.06351	0
ZDHHC6	0	0.0452	0.05748	0
NEFH	0.05492	0.07326	0	0
PGBD5	0.1093	0.1049	0	0
CTDSP2	0.0668	0	0	0.06689
RMND5B	0.04164	0.00037	0	0.00037
ZNF257	0.16588	0	0	0
DUSP4	0	0	0.11491	0.15816
FLJ22167	0	0.19694	0	0.20626
EXOSC7	0.0786	0	0	0
ROR2	0	0	0.23178	0
FOXM1	0.22817	0	0	0.02699
ZBTB48	0.01291	0	0	0.06683
BUD31	0	0.07494	0	0
MAOA	0	0.03513	0	0
CCDC41	0.06727	0	0	0.09038
TNNT3	0	0.03295	0.03077	0
FBXO11	0.1574	0	0	0
GYPC	0	0.07664	0.11679	0
PLIN	0	0.1742	0	0
RFXAP	0.11992	0.04384	0	0.08387
C6orf15	0	0.11881	0	0.22465
RNF4	0.12218	0	0	0.05538
PPP1R3D	0	0.06601	0.06501	0.06925
GRB2	0.02502	0.04681	0.07354	0
TPM3	0.01595	0.15134	0.0153	0
SYT13	0.09182	0.16017	0	0
EPB42	0	0.04624	0.03942	0
RP5-1077B9.4	0.12592	0.13102	0	0
EIF1	0	0.01981	0.02751	0
CETN3	0.05918	0.09766	0	0
FPGT	0	0.19591	0	0.03705
PRY	0.06852	0.15531	0	0
NTHL1	0.07732	0.11161	0	0.11576
POLR2B	0.28778	0	0	0
RPS28	0	0.00066	0	0.04884
GDF10	0.07953	0.07621	0	0
COQ9	0	0.08266	0	0.04253
P2RX3	0.01099	0.01365	0	0.00804
GCC2	0	0.14347	0.00268	0
RARRES3	0	0.15131	0.12674	0
PLXNA1	0	0	0.10517	0.10242
WBP4	0	0.0648	0	0.03123
KIAA0100	0.09266	0	0	0.00209
PMF1	0.0696	0.08534	0	0
HS2ST1	0	0	0.02679	0.0659
CRELD2	0	0	0.16938	0.07331
C8G	0	0.0254	0.02088	0
CD82	0	0	0.01727	0.08028
PMM1	0	0.07324	0.01346	0
CBLL1	0.01469	0	0	0.00651
LIM2	0	0.00076	0.03624	0
VAX2	0.52222	0	0	0
SETDB1	0.14619	0	0	0.03958
LRAP	0	0	0.04962	0.05159
GCLM	0	0.10348	0.21093	0
CPEB3	0.08488	0.16299	0	0
PPM1A	0	0.13828	0	0.03823
INTS1	0	0	0.00074	0.07357
MMP16	0.44269	0	0	0.16075
CAMTA1	0.18804	0.10265	0	0
SAMSN1	0	0.12846	0.19072	0
DRD3	0	0	0.00727	0.0072
GMPPA	0	0	0.16235	0.00195
C11orf73	0.10283	0.13485	0	0
AIPL1	0	0.01928	0.01986	0
PTP4A2	0	0	0.21376	0
IL24	0	0	0.24785	0
BDKRB1	0	0	0.27731	0
HPCA	0.0862	0.23444	0	0
MLF1	0	0.10989	0	0.05701
SEC14L1	0	0	0.03512	0.10183
CHFR	0.08732	0	0	0.05087
EMILIN1	0	0	0.18132	0.02211
THADA	0	0	0.02005	0.03078
TAF12	0	0.04354	0.04027	0
NDUFS4	0	0.15024	0	0
ID1	0	0	0.02275	0
PIK3CB	0.01236	0	0	0.00032
COL18A1	0	0	0.24505	0
PDZD3	0	0	0.07445	0.04692
TBC1D17	0	0.07378	0	0.09739
COX8A	0.07135	0.09083	0	0
CDCA4	0.03846	0	0.02877	0
C2orf44	0.25856	0	0	0.09213
C9orf16	0.05991	0.07244	0	0
ERBB2IP	0	0	0.092	0.16659
EMX2	0	0.14277	0.10662	0.11527
FUS	0.1346	0	0	0.03643
NIPSNAP3B	0	0.16208	0	0
TF	0.0383	0.1186	0	0
CXorf56	0	0.07065	0	0
CLCN4	0.06373	0.14532	0	0
PWP2	0.08945	0	0.07148	0
MMP15	0.40207	0	0	0
MTMR14	0	0	0.06297	0
NPR1	0	0	0.03478	0.05426
DNAL4	0	0.03304	0	0
ELAC2	0.05092	0	0	0.06157
ASS1	0	0	0.1889	0
IPP	0	0.08516	0	0.06701
TMEM59	0	0.17944	0.07734	0
POLR2J	0	0.1196	0	0.06055
SEC23IP	0.1088	0	0.16959	0
RGS4	0	0.11803	0.10367	0
UQCRC1	0.02798	0.04433	0	0.02666
SNX6	0	0.11823	0.01521	0
DDX18	0.09767	0.02179	0	0
POLG	0.08923	0	0.06717	0.08213
ADAM23	0.0402	0	0	0
ZNHIT2	0	0.04425	0.02074	0.01481
TFR2	0	0.01103	0.01085	0
NCDN	0	0.07483	0	0
RAG1	0	0.02968	0.05402	0.00128
POMT1	0.11795	0	0	0.11025
CYP1A1	0	0.02093	0	0
SNAPC1	0	0	0.05011	0.03203
GNA11	0.05576	0	0	0.23702
CCDC52	0.09492	0	0	0.00064
CAPN1	0	0	0.09079	0.03253
DDHD2	0.00042	0.07731	0	0
UPF3A	0.08405	0	0	0.09277
LAGE3	0	0.10562	0	0
GNRHR	0	0.07211	0	0
UNC13B	0	0	0.02328	0.01836
TTLL4	0	0	0.03937	0.04697
PPBP	0	0	0.09072	0
HTR3A	0	0.00066	0.03786	0
SDC2	0	0.00387	0.14215	0
ANKRD49	0	0.17686	0	0
BTF3	0.08661	0.03666	0	0
COX7A2	0.06394	0.19187	0	0
SARS	0.0432	0.05897	0	0
C13orf18	0	0	0.0131	0.02515
CACNB1	0	0.13188	0	0
QKI	0.19956	0	0	0.08495
SETMAR	0.11403	0.09455	0	0
LAMB4	0	0	0	0.04592
MAN2B1	0	0	0.40207	0
EML3	0	0	0.09605	0.06549
ACADL	0	0.02911	0	0
OFD1	0.03859	0.03794	0	0.03948
CGA	0	0.03984	0	0.0274
EIF3EIP	0.22817	0	0	0
PEX16	0	0.03195	0.02074	0
GNG12	0	0.01826	0.00918	0.00595
HABP4	0.03686	0.05912	0	0.00158
CNTN2	0	0.07468	0.02971	0
ASNSD1	0.1314	0.196	0	0
FUT4	0	0	0.08648	0.03506
DBH	0	0.06342	0.02886	0
CD53	0	0.20606	0.25282	0
HIST1H2BJ	0.11071	0.00251	0.04347	0
TFAP2B	0.05822	0.01582	0	0
ACF	0.00522	0.00406	0	0
TMEM11	0.074	0.08823	0	0.02204
CDH8	0.12401	0.20055	0	0
C3orf32	0.00389	0.00475	0	0
AGPS	0	0	0.12572	0
C4orf18	0	0.06107	0.09009	0
PCCB	0.0472	0.07836	0	0.00259
IPO13	0.02488	0.0297	0	0.02212
PECI	0	0.05007	0	0.03661
UNG	0	0.03029	0	0.01846
C6orf105	0	0.17069	0.20706	0
GSTP1	0.01925	0.03577	0	0.00968
SUV420H1	0.20779	0	0	0.12161
ARHGAP15	0	0.14389	0.19084	0
LTBR	0	0	0.17534	0
TDRKH	0.31169	0.1935	0	0
PSG4	0	0.03215	0.0318	0
SLC9A3R1	0.03975	0.03949	0.03994	0
NBPF3	0.03999	0	0	0.03726
SLC9A3	0	0.04481	0.0322	0
OSBP	0.02078	0	0.00656	0
PRR5	0	0.05668	0.08148	0
CHMP7	0.21457	0	0	0
ADRA1A	0	0.06571	0	0
ASAH1	0	0.11469	0.05046	0
FKBP4	0.07438	0	0	0.02231
ZNF350	0	0	0	0.10257
DOM3Z	0.01916	0.03767	0	0.0262
GIPR	0	0.05096	0	0.02862
AHI1	0.0344	0	0	0
BST1	0	0	0.13106	0
NCR2	0	0.02012	0	0.01324
NADSYN1	0	0	0.14106	0.12607
UBE2W	0	0.16168	0.08849	0
RGS14	0	0.25833	0.08364	0
KRT15	0	0	0.0704	0
SCN11A	0.04841	0.0609	0	0
GFI1	0	0.03329	0.05181	0
FHL1	0.04072	0.01128	0	0.0081
SMC6	0.13304	0	0	0
GATA1	0	0	0.04179	0.04873
OSGEP	0	0.03168	0	0.01237
ARMC6	0.10573	0	0	0.17113
HK3	0	0	0.33793	0
PSMD5	0	0	0.05955	0
RSU1	0.07605	0	0.0899	0
RPL4	0.16031	0	0.05765	0
MAD2L1	0.27748	0	0	0
RBPMS	0	0	0.18676	0.06454
EIF4A3	0.06481	0	0	0.01244
E4F1	0.04002	0	0	0.05726
DLEC1	0	0.06919	0	0.03066
PRPF3	0.03403	0.03404	0	0
EMR1	0	0.05866	0.10664	0
CHMP2B	0	0.18462	0.07263	0
CAMSAP1	0.21749	0	0	0
RPS21	0	0.03436	0.02638	0
XCR1	0	0.03728	0.03907	0
ARID5A	0	0	0.16595	0
RBM6	0.14798	0	0	0.15021
UBE2N	0.12112	0.21309	0	0
KLF4	0	0	0.06369	0.03212
MGC4172	0	0.077	0	0.06145
LMO4	0.04697	0.05315	0	0.05254
KLKB1	0	0.01698	0	0.02039
HDAC3	0	0.01074	0.01076	0.0108
HP	0	0	0.04467	0
SCHIP1	0.09572	0.2644	0	0.03549
BTK	0	0.25752	0.22291	0
KRCC1	0.05063	0.11873	0	0
PRND	0	0	0	0.11741
C6orf27	0	0.03561	0	0
PIGL	0	0	0.03273	0.0451
CLCA1	0	0.03862	0.02214	0
C1orf112	0.07528	0.01613	0	0
OLFML2A	0	0	0.11902	0.10152
HUS1	0	0	0.15436	0
SFRS6	0.11447	0	0	0.05963
CXCR7	0	0.08285	0	0.05497
UIMC1	0.04035	0	0	0
FXYD2	0	0	0	0.01355
GOT2	0.08005	0.05174	0	0
ZNF667	0.07086	0	0	0.10287
TFEC	0	0.29834	0.25383	0
ATP7B	0.08269	0	0	0.00161
RAB38	0	0	0.26597	0
POLD2	0.00041	0	0	0.04331
PPM1H	0.05589	0.05688	0	0
DCX	0.41264	0	0	0
NFYC	0.03175	0.07728	0	0
ZNF228	0.11151	0	0	0.27435
KIN	0.19091	0	0	0
PLSCR4	0	0.1093	0	0.07895
HIST1H4I	0.21022	0.00337	0	0
PPARGC1A	0	0.10607	0	0.12616
HIG2	0	0.00044	0.02571	0.00789
KCNK10	0.03109	0	0	0
EXOC1	0.17771	0	0	0
OR6A2	0	0.0608	0	0
ETFA	0	0.11744	0	0
PDAP1	0	0	0.02728	0.01065
C19orf6	0	0	0	0.16561
POLRMT	0	0	0	0.26279
ZNF146	0.11792	0	0	0.12638
MIA2	0	0.15963	0.06923	0
LY6G6E	0	0	0.01605	0.0161
EIF4E2	0	0	0.03468	0
NENF	0	0.25351	0	0
HOXB5	0	0.0941	0.10922	0
ZNF324	0.15283	0	0	0.26284
CUGBP1	0.13304	0	0	0
ENTPD7	0	0	0.27569	0
TTC13	0.28778	0.00664	0	0
GJB5	0	0.05001	0	0
PRSS22	0	0	0.04505	0
CYP3A5	0.02274	0.0304	0	0
MBOAT5	0	0	0.06578	0.08671
CUL4B	0	0	0.01759	0
CENPJ	0.34267	0	0	0
KIAA0664	0.0459	0	0	0.0518
PITX1	0	0	0.05304	0.09103
PDGFRB	0	0	0.11293	0.11198
RDX	0	0.006	0	0.00421
CELSR3	0.19978	0	0	0
JUND	0	0	0	0.31222
ITSN1	0.03909	0	0.03453	0
CHRNB1	0	0.07184	0	0.06931
EHBP1L1	0	0	0.43838	0
C19orf2	0.07038	0	0	0.05431
FETUB	0.02679	0	0.04011	0
CAMK2B	0	0.057	0	0.10957
DCTN1	0.05905	0	0	0
TNKS2	0.08181	0	0.00984	0
MRTO4	0.02765	0.02098	0	0
C1QBP	0.07967	0.14088	0	0
TTC3	0.30887	0	0	0
NDUFB8	0.00178	0.15535	0	0
CADPS2	0	0.04303	0.04008	0.01588
EDG2	0	0.09445	0.05022	0.04611
SEMA3G	0	0	0.033	0.0851
IL23A	0	0.04902	0.04491	0
GJA9	0	0.00044	0.02571	0.00789
R3HDM2	0.10882	0	0	0.00252
C5	0.02203	0	0	0
SLC2A10	0	0	0.07149	0.08919
TRIM45	0	0	0.02544	0.01668
TSP50	0	0.0457	0.02446	0.02413
PAQR3	0.04952	0.06246	0.04773	0
ANKRD26	0.16718	0	0	0
TCP1	0.22956	0.00407	0	0
TMED7	0	0.05396	0.05374	0
CMA1	0	0.03135	0.01824	0.0139
PTCRA	0	0.21914	0.13143	0
HCRTR1	0	0.11178	0	0
FST	0	0	0.14007	0
PAWR	0	0.08305	0.09886	0
LDLR	0	0	0.11283	0.13851
ASTN2	0.10374	0.06336	0	0
SCRN1	0	0	0	0.16891
GPATCH8	0.12321	0	0	0.02082
KIF4A	0.2081	0	0	0
TANC2	0.16288	0	0	0.10245
ZMYM5	0	0	0.00858	0.01017
PGM1	0.0566	0.03263	0	0
ZNF586	0.05972	0	0	0.06365
POLR3G	0	0.02296	0	0.00571
CPD	0	0	0.28536	0
SNCAIP	0.04211	0.01586	0	0.04293
DCT	0.33551	0	0	0
HLA-DOA	0	0.12869	0.20277	0
TANK	0	0.062	0.08732	0.04499
RCAN1	0	0	0.10738	0.08091
UPK1B	0.01249	0.04974	0	0
DNAJB4	0	0.08231	0.033	0
LIMD2	0.06551	0	0	0
HIST1H4L	0.1158	0.02089	0	0.0734
PECR	0	0.03862	0.02214	0
HSPA2	0	0.10152	0.02481	0
SERP1	0.09049	0.14044	0.09263	0
TACR2	0	0.0256	0.0256	0.02506
NUP85	0.04204	0	0	0.03708
CD177	0	0.07015	0.06366	0
GPR135	0	0	0.05834	0.09199
PIGG	0	0	0.07827	0.08989
LGR5	0.22817	0.00636	0	0
JAK2	0	0.06227	0.06552	0
DPYSL4	0.43573	0	0	0
TM9SF4	0	0	0.04904	0.14532
PTHR1	0	0.01671	0	0.01691
SIRPG	0	0.00604	0.16305	0
ZNF264	0	0	0	0.28326
BICD1	0	0	0.0906	0.14535
RAB5A	0.04523	0	0	0.08335
FLJ13224	0	0.05777	0.03585	0.01894
METTL5	0.07372	0.11105	0	0
HERC6	0	0.10773	0	0.0776
CASP1	0	0.14155	0.19427	0
USP9Y	0.08906	0.06125	0.0023	0
LRP1B	0.05796	0.01969	0	0.03087
XAF1	0	0.07347	0.06673	0.08939
PLA2G4C	0	0.06411	0	0.04396
APOA2	0.00448	0	0	0.00806
SPAG6	0	0.23339	0.15186	0
KALRN	0	0.1187	0	0
SECTM1	0	0	0.27237	0.10176
THOC7	0.08037	0.06427	0.07924	0
IFNAR1	0	0.05326	0.12169	0
TCTA	0	0.15535	0.00178	0
NY-REN-7	0	0.34349	0	0
TALDO1	0.04295	0.06668	0.02882	0
B2M	0	0.09804	0.09331	0
LPPR4	0	0.17796	0	0.06853
SQLE	0.15521	0	0	0.09181
SEPHS1	0.21136	0.03204	0	0
FAM49A	0	0.08406	0.02829	0
YTHDC2	0.04911	0	0	0
EHD2	0	0	0.30886	0.28867
NCF1	0	0.1303	0.22133	0
SPG7	0.0449	0	0	0.07131
ZNF614	0	0.05264	0	0.05612
HOXA5	0	0.04924	0	0
NUP133	0.07505	0.07068	0	0.07213
FGF12	0.28243	0.08725	0	0
SLMO2	0	0.10891	0	0.01708
INPP5B	0	0	0.05062	0.00155
PPID	0	0.02057	0.01687	0
SNTA1	0	0.23633	0.06332	0.10634
IL20RA	0	0.11549	0	0.09605
UBE2J1	0.02961	0	0.03487	0
CACNG2	0.0917	0.11446	0	0
GCM1	0	0.01374	0.02742	0
ELF1	0	0	0.07713	0
TLR5	0	0.12195	0.26036	0
TCFL5	0	0.10957	0	0.03901
C1orf107	0	0	0.03179	0
C19orf22	0	0	0	0.21177
SAFB2	0.09384	0	0	0.12628
MAP3K7IP1	0.04176	0.00492	0	0.13338
NCK2	0	0	0.09952	0
OXA1L	0	0.05293	0.06988	0.05714
KIAA0652	0.03377	0	0	0
KLRG1	0.13819	0.15082	0	0
FRAG1	0	0.026	0.00564	0.04036
ZSCAN12	0.06504	0.01587	0	0.07466
PSMD12	0.05833	0	0.01361	0
E2F4	0	0	0.03931	0
CLEC4M	0	0	0.02325	0
KIAA0999	0.03416	0	0	0.02823
CLDN10	0	0.24754	0	0.10969
MGC13053	0.02381	0.07932	0	0
TAC1	0.09387	0.14252	0	0.08704
GYPA	0	0.13378	0.0674	0
HPCAL4	0.11464	0.27817	0	0
TRAIP	0.17822	0	0	0.06442
MEX3D	0.09351	0	0	0.10323
KIAA0232	0.09899	0	0	0
ERCC8	0.06376	0.02985	0	0
NFAT5	0	0	0.05188	0.05873
GPX4	0	0.06697	0	0.044
CSPG4LYP1	0.00654	0	0	0.00923
KIAA0368	0.01427	0	0.01783	0.00069
FBXO3	0	0.27358	0	0.00595
DVL1	0.05007	0	0	0.05661
CMKLR1	0	0	0.22076	0
GPR157	0	0	0.08347	0.06079
TYMS	0.22206	0	0	0.02575
OR52A1	0	0.02777	0.01412	0.01682
PEF1	0	0.16624	0	0
ZNF750	0.04805	0	0.05328	0.0375
ALG9	0.07585	0	0	0.00041
MCM5	0.146	0	0	0
SDK2	0	0	0.03158	0.00018
BAIAP3	0	0.12508	0	0.04982
RABGGTB	0	0.099	0.04087	0
KCNK7	0	0.01164	0	0
PTP4A3	0.04963	0	0	0.09216
ANKRD40	0	0.02208	0.06042	0
CALCOCO2	0	0.07146	0.07716	0
TMSL8	0.53909	0	0	0
SNCA	0	0.27803	0.02657	0
ZNF551	0.10834	0	0	0.18818
HBQ1	0	0.13234	0	0
ARHGAP26	0	0.07263	0.09995	0.08142
GEMIN6	0	0.07426	0.05148	0
HRAS	0	0.04269	0	0.00752
KLRC4	0.67297	0	0	0
BSDC1	0.20232	0	0	0
DSC1	0	0.04486	0.03023	0
RNF43	0	0.1066	0.04599	0
NDUFAF1	0	0.0479	0	0.03015
MAP2K4	0.0569	0.13352	0	0
FOLR2	0	0.12232	0.18402	0
LYZL6	0	0	0.031	0
EPB41L3	0.08235	0.08362	0.09612	0
TEKT2	0	0.04121	0	0.08072
CDKN2B	0.08695	0.00425	0.06948	0
WSB1	0.05949	0	0	0.04423
ZNF480	0.05245	0	0	0.09187
MAP3K6	0	0	0.20981	0.15267
PROS1	0	0	0.32742	0
PSMB8	0	0.0796	0.05524	0
HN1	0.61256	0	0	0
MAS1	0	0.11928	0	0
APOL1	0	0	0.12209	0
CSHL1	0	0.04739	0.02666	0.02982
ZBTB7C	0	0.01797	0.09725	0
AHCTF1	0.0199	0	0.019	0.03234
SAE2	0.03159	0.06345	0	0.00091
ITGA2	0	0	0.10425	0.06213
AP2S1	0	0.05341	0.04062	0.02137
P15RS	0.14308	0.19821	0	0
MME	0	0	0.26002	0
VAT1	0.03842	0	0.07998	0
MAST4	0	0.03348	0.04159	0.12588
TUFM	0.06858	0.08722	0	0.095
KRT33B	0.02462	0.04033	0	0
THEG	0	0.07958	0.00952	0
KCTD2	0.07056	0	0	0.0297
WDR26	0.06271	0	0.03013	0
MFI2	0	0	0.08383	0
KRT34	0.01194	0	0.02768	0
NR4A3	0	0	0.02289	0.02033
SGSM3	0.06305	0	0	0.04703
ARSA	0	0	0.17356	0
TOMM22	0.04624	0.04322	0	0
SOCS3	0	0	0.18059	0.02204
UNKL	0.0104	0.00736	0	0.01415
POP4	0	0.17889	0.00402	0.02396
BHLHB3	0	0.05963	0.07993	0.03387
MALL	0	0	0.16629	0
SOX15	0	0.13541	0	0.12721
CCNA2	0.32672	0	0	0
PARK2	0.01721	0.02281	0	0
GPR124	0	0	0.20274	0
CGRRF1	0	0.1611	0	0.05883
RUVBL2	0	0.03967	0	0.07773
MCAT	0	0.01074	0	0.01047
WNT10B	0	0.1886	0	0
ISCA1	0.13448	0.26117	0	0
RPAP1	0.10818	0	0	0.04673
C12orf48	0.10642	0	0	0
RAI16	0.11933	0	0	0.13864
EPN1	0	0	0.01766	0.04367
MAGI1	0.17815	0.07932	0	0.0911
GBX2	0.16736	0	0	0
SLC35A1	0	0.11625	0	0
GAL	0.06438	0	0.08953	0
SLC14A2	0.00764	0.01954	0	0
RDH11	0.03616	0.03594	0	0.03651
ZNF518	0.06902	0	0	0
PCYT1B	0.06251	0.06108	0	0.04939
AUH	0	0.20963	0	0
EIF3H	0.10644	0	0	0
KIF1B	0.08438	0	0	0.10599
MBD2	0.17814	0	0.24798	0
AMOTL2	0.60066	0	0	0
C6orf120	0	0.06747	0.04701	0
PIGT	0	0	0.22776	0.13317
PSRC1	0	0.10112	0	0.10334
PLA2G10	0	0.01625	0.01332	0.0132
ALAS1	0	0.00051	0.05521	0
FOXO1	0	0	0.07731	0.11296
C17orf62	0	0	0.05776	0.02451
KIF5C	0.28243	0.08725	0	0
DUSP10	0	0.01621	0.01614	0.01612
CRLF3	0	0.06973	0.05266	0
CLCNKB	0	0.03722	0.01909	0
PSMA5	0	0.14552	0.09328	0
FARS2	0	0.0199	0	0.02624
CCDC28A	0	0.15496	0.108	0
AMPD3	0	0.13345	0.33818	0
PIAS1	0.04659	0	0	0
ADCYAP1R1	0	0.1218	0	0.08476
TMEM134	0	0.07802	0.04066	0.0424
CDH20	0.1235	0.1319	0	0
FBXO7	0.28778	0	0	0
FLJ14213	0	0.01081	0	0.04864
ZNF3	0.07438	0	0	0.02231
LRRFIP1	0	0	0.41385	0
TMEM49	0	0.08213	0.10374	0
CNOT2	0	0	0.07342	0.0956
CBX2	0.01938	0.01238	0	0
ZC3H14	0	0	0	0.0821
ALDH5A1	0.10262	0.12827	0	0.13781
HNT	0.04713	0.08779	0	0.02012
SERPINA4	0	0.00033	0.04532	0.00033
FLJ20920	0	0.06604	0.01407	0.01095
CRTAP	0	0	0.19063	0
DDX50	0.16935	0	0.04961	0
STYXL1	0	0.1503	0.08908	0
TK2	0	0.02481	0.04764	0.02207
BLVRB	0	0.12571	0.13701	0.09959
STMN1	0.23719	0.11817	0	0
GUCA2A	0	0.01804	0	0.01107
DPP6	0.05553	0.02036	0	0.11467
GALNT10	0	0	0.21468	0
STK39	0.02969	0.12473	0	0.06582
MMP24	0	0.06428	0.03219	0.0431
CKS2	0.14623	0.0875	0	0
RHO	0	0.00017	0.01074	0.03131
BANF1	0.03028	0.09616	0	0.03146
CR1	0	0	0.17042	0
RPS6KA2	0	0	0.0454	0.04111
HMBS	0.02701	0.02389	0	0.02252
C20orf112	0.19001	0	0	0
SLC25A24	0	0	0.34046	0
MRPL22	0	0.0861	0.05259	0
SLC25A15	0.03927	0	0	0.06614
GADD45B	0	0	0.11434	0.09316
TDP1	0.04164	0	0.0199	0.00037
ZNF287	0.06754	0.03682	0	0.08875
DAAM2	0.09445	0.15557	0	0
C11orf57	0.09342	0	0	0.03731
RFK	0	0.17306	0.09606	0
ZFYVE9	0.04076	0	0	0.06809
TCTN3	0	0.02675	0.02817	0.02605
STCH	0.01389	0.01097	0.01334	0
LOC283871	0.11322	0.17704	0	0
NDUFB3	0	0.38077	0.03173	0
DEFB4	0	0.02074	0.02285	0
FPR1	0	0.12367	0.17511	0
FMNL1	0	0.17398	0.39836	0
2014-09-07	0	0.02877	0	0.02315
PTCD2	0	0.0216	0.01268	0
GNLY	0	0.12196	0.0898	0
GRAMD1C	0	0.09221	0	0.03261
ZNF165	0	0.01943	0	0.01362
ARMCX3	0.05408	0	0	0.05525
NDE1	0.06183	0	0	0.08007
MAGEF1	0.14173	0	0	0.14603
ITGA10	0	0	0.03277	0.03315
ARHGDIB	0	0.16021	0.20836	0
FSHB	0.03784	0	0	0.05418
ANXA2	0	0	0.54943	0.02955
HLCS	0	0	0.12024	0.00224
MCF2L	0.06313	0.0542	0	0.02449
AK1	0.02226	0.09511	0	0
FH	0	0.05455	0	0.0473
LGALS2	0	0.02608	0.02289	0
SYNPO2L	0.19091	0	0	0
KIAA1045	0.05181	0.11619	0	0
C1orf183	0.08628	0.08366	0	0.09388
MAGEA8	0.01308	0	0.05995	0.00052
DGCR8	0.15643	0	0	0.15696
GSR	0	0	0.17079	0
CACNA1C	0.03247	0	0.03052	0
FAM20B	0.10117	0	0	0
HES2	0	0.00044	0.02215	0
PDCD6	0	0.18191	0	0
INTS7	0.17158	0	0	0
AMPH	0.10179	0.09397	0	0
UCKL1	0	0.03817	0	0.07329
ASB4	0.06101	0.22566	0	0
C10orf97	0.14195	0.23239	0	0
ALDH1L1	0	0.20865	0	0.16837
CCL23	0	0.10663	0.12536	0
OBSL1	0.05721	0	0	0.07886
SLC12A7	0	0	0.18581	0.17487
THAP4	0	0	0.03861	0.03423
RBM4B	0.13516	0.0976	0	0.11651
OGFRL1	0	0.19608	0.19811	0
KIAA0831	0	0.01315	0	0.04932
C12orf11	0.11503	0	0	0
PPP1R15A	0	0	0.19914	0.14047
KIAA0240	0.0521	0	0	0.05711
CD1B	0	0.10125	0.02081	0
FCGR2A	0	0.11512	0.34226	0
MDC1	0.19091	0	0	0.00275
MAN1A1	0	0.18464	0.38752	0
OCEL1	0	0.08124	0.0848	0.08039
ATP11B	0.06191	0	0.0627	0.04503
NLGN4X	0.06491	0	0	0.09004
FBXO34	0.05853	0	0	0
ALOX12	0	0.00039	0.03667	0.02712
RB1CC1	0.13321	0.04566	0	0
PCDH12	0	0	0.06831	0.07292
RPE	0	0.02203	0.03053	0.02426
EIF4E	0.06445	0.11538	0	0
CSDC2	0.13669	0.09158	0	0
ABHD5	0	0.05557	0.09837	0
TMBIM1	0	0.13729	0.22056	0.09672
PET112L	0.07566	0.11039	0	0
P2RXL1	0	0.04679	0.0503	0
F2RL2	0	0.03983	0.07615	0
TRMT1	0	0	0	0.1562
IMPG2	0	0.0466	0	0
LRRC32	0	0	0.18017	0.02404
BGLAP	0.0291	0.0128	0	0.00926
HTR4	0	0.0388	0.03071	0.01935
MRAS	0	0.13082	0	0.07243
TRAF6	0	0	0.11424	0.16074
AXL	0	0.06122	0.09643	0
ATP2C2	0.05482	0.09358	0	0
LMNB1	0.33795	0	0	0.03539
TELO2	0	0	0	0.10632
PNPLA3	0	0	0.05107	0.05955
CSNK1E	0.33478	0	0	0.15332
SRP14	0	0.03344	0.02641	0
KCNQ4	0.01887	0	0.05466	0
PIK3C2B	0.07861	0	0	0.05548
C15orf15	0.07527	0.10802	0	0
TUBB2B	0.10444	0	0	0.03374
USP15	0.05132	0.07722	0.04951	0
C12orf41	0.04153	0.09645	0	0.01415
CEND1	0.04562	0.13095	0	0
RNF31	0	0	0	0.0693
TCEAL2	0.16234	0.12394	0	0
PTGER2	0	0	0.35009	0
UBN1	0.05604	0	0.07297	0.08706
SLC5A7	0	0.03264	0	0
SLC31A1	0	0.07622	0.07048	0
ADAM29	0.0227	0.02198	0	0
ST7L	0	0.08905	0	0
GFOD1	0.04252	0.08495	0	0
CTNNA1	0	0	0.06801	0.06965
HRBL	0	0.05714	0.05327	0.00297
CBX4	0.28546	0	0	0
NTRK2	0.1332	0.00129	0	0
FOXN3	0.05733	0	0	0.00916
MFGE8	0	0	0.07702	0.04322
PFKFB2	0.09289	0.14512	0	0
TAS2R4	0.05975	0	0	0.12414
SH3TC2	0	0.13177	0.06833	0
IL10	0	0.08706	0.13412	0
PXMP4	0	0.07506	0.03664	0.03164
RNF167	0	0.0004	0	0.05139
PRMT5	0.03702	0	0	0.05317
TSKU	0	0	0.12959	0.14442
ATPIF1	0	0.22819	0	0
ETV3	0.00309	0	0	0
PAK7	0.37991	0.24998	0	0
PDLIM1	0	0	0.21187	0
CEP63	0.36575	0	0	0
WDFY3	0.04164	0	0	0.00037
RNF126	0.06273	0	0	0.08612
DPM1	0	0.00057	0.08981	0
CLIC4	0	0	0.09101	0.04631
ACR	0	0.02009	0.01432	0
KLK7	0	0.17028	0	0
ALOX5AP	0	0.01256	0.38285	0
LRP1	0	0	0.15547	0.16743
TAS2R9	0	0	0.03321	0.02994
ZNF16	0.05189	0	0	0.04498
POLR1B	0.13989	0	0	0.11833
SLC8A2	0.10655	0.18044	0	0
OLFM4	0	0.15127	0	0
TACC1	0	0	0.1414	0
SAMHD1	0	0.09296	0.10448	0
ATP13A2	0.01057	0	0	0
KRT4	0	0.04828	0.03497	0
PAX6	0	0.17145	0	0.16682
SCG2	0	0	0.14416	0.00152
SLC17A6	0.10019	0.12134	0	0
TUBB4	0.17295	0.14618	0	0
PADI4	0	0.05706	0.05599	0
FMO3	0	0.12809	0.13822	0.06288
NLK	0	0.07443	0	0.12433
POU4F3	0	0.01264	0	0.01375
MDM2	0	0.03134	0.03127	0
CAPNS1	0	0	0.09745	0.08097
SDF4	0	0	0.08622	0.07677
ITGBL1	0	0	0.16746	0
TAP2	0	0	0.04887	0.03414
OR2C1	0	0.04547	0.01607	0.02717
KLHDC3	0.16978	0.19611	0	0
EFHD2	0	0.10071	0.05961	0
GALR3	0	0.05583	0.02342	0
NBEA	0.12161	0.08977	0	0.11585
ABCA6	0	0.02991	0.07265	0
ABBA-1	0.04109	0	0	0.05105
GNAI1	0.19689	0.11301	0	0
CLDN3	0.01016	0	0	0.00869
AKT2	0.0865	0	0	0.17215
EGFR	0	0.04963	0	0.28866
VPS4B	0	0.06509	0.04312	0
RBM16	0.06772	0	0	0
GALNT6	0	0.06821	0.30599	0
ZDHHC3	0.04136	0	0.08727	0
SLC25A4	0.02302	0.12198	0	0.01717
CYB5B	0	0.02462	0.0175	0
NDRG1	0	0	0.15477	0.09236
SESN1	0	0.17028	0.0404	0
GBE1	0	0	0.24785	0
MRPL46	0	0.21498	0	0
CLASP1	0.09297	0	0	0.06353
FARP2	0.08192	0	0	0.06252
ACOT11	0	0.06775	0.0687	0.06368
LDHAL6B	0	0.08025	0	0.0483
MAPKAPK3	0	0.06303	0.06922	0
NCAM2	0.1332	0.00129	0	0
AFAP1	0.14719	0	0.11393	0
PRKD2	0	0	0.05527	0.25547
OR2H2	0	0.02376	0.01776	0
ZFP36L1	0	0	0.09105	0.0138
DZIP1	0.14027	0	0	0.26995
GPR161	0.24996	0	0	0.08533
RNF146	0.07585	0	0	0
CCNB2	0.27472	0	0	0
ZNF10	0.23226	0	0	0.045
WDR74	0.01987	0	0	0.01276
FAM134A	0.02843	0.09079	0	0.00242
PCNP	0.049	0.07132	0	0.03079
PURA	0	0	0	0.02908
DNPEP	0	0.03066	0.04465	0.03636
ERBB2	0	0	0.06135	0.12671
CREB1	0.11684	0	0	0.08377
NEO1	0	0.00908	0	0.01766
DDX3Y	0.02948	0.009	0.03895	0
RPS3A	0.07337	0.24998	0	0
MXRA7	0	0.05906	0.08624	0.04905
LGALS3	0	0	0.16219	0.11991
GLT8D1	0	0.01502	0.02587	0.03701
TMPRSS3	0	0.19921	0.11212	0
UPB1	0	0.0533	0	0.03299
LAT	0	0	0.08258	0
CLDN14	0	0	0.04172	0
DHX38	0.06113	0	0.06031	0.06093
KCNA3	0.16131	0.09076	0	0
BTBD1	0	0.04577	0	0.01591
TARS2	0.05579	0	0	0.04623
SKIV2L2	0.17363	0	0	0
ABCF1	0.1568	0	0	0.03284
CDT1	0.22817	0	0	0
ZHX2	0.07793	0.03562	0	0.05109
FCF1	0	0	0.03525	0.01363
LRRC49	0.1201	0.11692	0	0.08906
GUCY1B2	0.01924	0.02866	0.01499	0
CD28	0	0.08802	0.1756	0
SMARCA4	0.28036	0	0	0.17187
2014-09-02	0.0448	0.09253	0	0.0272
SOHLH2	0	0.1023	0	0.0875
MCOLN3	0	0.01977	0.11016	0.05565
LRP8	0.08647	0	0	0
TAGLN3	0.17858	0.14162	0	0
MASP2	0.03774	0	0	0.02716
GPATCH3	0	0.03526	0	0.01552
TTRAP	0	0.10417	0.01909	0
AGL	0	0.08933	0	0.04498
NFE2L3	0	0	0.20064	0
PSD4	0	0.13758	0.22119	0
PALMD	0	0.08703	0.12347	0
CCNB1IP1	0.09003	0.00155	0	0.0324
TMEM43	0	0	0.24339	0.10108
OBFC1	0	0.13696	0.22591	0
STAT5B	0.10667	0	0	0.02419
C14orf79	0	0.11332	0.08711	0.12456
ENPEP	0	0	0.12555	0.03564
SSB	0.05854	0	0	0.10172
SCT	0	0.01433	0.01337	0.04668
TIMM23	0.08455	0.09899	0	0
SKI	0	0	0.04055	0.10635
SLC22A13	0	0.00064	0.0238	0.01771
AKAP3	0.07621	0.04758	0	0
OAS2	0	0.03256	0.03463	0
KIAA0423	0	0.06726	0	0.01045
SEC61G	0	0.06731	0	0.16865
CAPN11	0	0.02434	0.02984	0
TMEM50B	0	0.20755	0.0573	0.02527
DEGS1	0	0.02925	0.00776	0
ARHGEF4	0.0323	0.02586	0	0.05159
DBNDD1	0	0	0.03233	0
TBL1XR1	0.06983	0	0	0
FAIM	0.0218	0	0	0.0309
SP140	0	0.08225	0.1841	0
G6PD	0	0	0.14722	0
NUDC	0.02932	0	0	0.03468
GABRP	0	0.07773	0.05373	0
SCARA3	0	0	0.05429	0
TACSTD2	0	0.00285	0.15663	0
EIF3J	0	0	0	0.04236
PPP2R2A	0.22956	0.00407	0	0
CPA3	0	0	0.13291	0
PVALB	0	0.1486	0	0
BCAT2	0	0	0.02872	0.04966
MFN1	0.03417	0	0	0
F10	0	0.04633	0.02301	0
FAM134C	0	0	0.06975	0.06146
SNX11	0	0.3125	0	0
COMP	0	0	0.10789	0
GPR177	0	0	0	0.13065
TAL1	0	0.07066	0	0
ACSL1	0	0	0.26308	0
ABCC5	0.09124	0	0	0
HCFC2	0	0.03967	0	0
TCAP	0.0449	0	0	0.05065
ABL1	0.11683	0	0	0.06453
RBBP7	0.03226	0.03414	0.03357	0
PTPRG	0.10649	0	0	0.09781
NCOR1	0.09872	0	0	0.14922
MOCOS	0	0	0.10244	0.06143
C14orf93	0.07321	0	0	0.07336
PRDM10	0.10783	0	0	0.09404
TNRC15	0.07585	0	0	0.00041
SPINK4	0	0.08746	0.02407	0
TXNRD1	0.04939	0	0.13621	0
UBE2H	0	0	0.0909	0.00107
BRDT	0	0.068	0.03631	0
SLC16A4	0	0.05632	0.0536	0.05399
VIP	0	0.49565	0	0
CALCR	0	0.07258	0.07647	0
CCNE2	0.12292	0.05345	0	0
SLC6A8	0.00666	0	0	0.00905
LILRA1	0	0.09499	0.11715	0
MC2R	0	0	0.01404	0.01366
MBTD1	0.2136	0	0	0.10994
USP33	0.10819	0.3527	0	0
PPP1CB	0	0.03715	0.0418	0.04265
C15orf39	0	0	0.10056	0.06756
ABHD8	0	0.21772	0.02378	0.0908
MAP3K12	0.03933	0	0	0.05659
PAAF1	0.11057	0.14484	0	0
ARF5	0	0.08388	0	0.0259
CCT3	0.12049	0.0711	0	0
SLC3A2	0	0	0.05404	0.06652
PIWIL2	0.03219	0	0	0.02331
RAD50	0	0	0.07006	0.0107
IER5	0	0.05654	0.06304	0.06811
SYNE1	0.18172	0	0	0
MBTPS2	0.03855	0	0.04548	0
MVK	0	0.03863	0	0.0232
TSPYL1	0.02179	0.10094	0	0
NCL	0.11975	0	0	0.10359
PSMD10	0.11926	0.20154	0	0
MOBP	0.09736	0.13578	0	0
GUF1	0.05723	0	0	0.05928
WDR44	0	0.00084	0.10789	0
HRH1	0	0	0.14735	0.15757
HIST1H3C	0.10615	0	0	0.03013
C5orf30	0.12418	0.16529	0	0.08194
RASGRP3	0	0.05744	0.04331	0.01754
RNPEP	0.03322	0	0.05647	0
PRKRIP1	0	0	0.01432	0.09789
MED21	0	0.05702	0	0
GRPR	0	0.01391	0	0.0234
SYT11	0.07585	0.00041	0	0.00041
NTSR2	0	0.29425	0	0.08026
Gcom1	0	0.15248	0	0.07126
SPTBN2	0.29914	0.12039	0	0
LRMP	0	0.24465	0.14393	0
HTRA1	0	0.03592	0.05255	0.05373
RNF111	0.04944	0.07077	0	0
SLC26A2	0	0	0.28844	0
WISP1	0	0	0.07756	0.07467
ATP2B4	0	0	0.05847	0.02232
FLJ10769	0.02338	0.06968	0	0.00088
PTH	0.01477	0.02149	0	0
KIAA0895	0	0.05185	0	0.02363
CHST12	0	0	0.04258	0.05551
RAB22A	0	0	0.03142	0.19762
TARDBP	0.20119	0	0	0.19123
RANBP5	0.1574	0	0	0.02273
P2RY10	0	0.05077	0.20841	0
STAU1	0	0	0.02166	0.24799
NME5	0	0.13984	0	0.05174
DDX21	0.14108	0	0.15159	0
CHMP1A	0.03826	0	0	0.00057
BARX1	0.03892	0.00042	0.02775	0
HDAC11	0	0.20755	0	0
NOLA2	0.05021	0.1695	0	0
MTO1	0	0.05042	0.012	0
DHX29	0.06259	0	0.07737	0.06378
HADHB	0	0.04772	0	0.03728
ADAR	0.02168	0	0	0.00052
SF4	0.04047	0	0	0.1562
PLXNB2	0	0	0.14329	0.12536
P2RX1	0	0.07962	0.03585	0
SLC15A3	0	0	0.25185	0
GAS2	0.05944	0.03174	0.02968	0
EN2	0	0.01654	0.01721	0.00402
NUMB	0	0	0.16676	0
C14orf172	0	0	0.05172	0.08351
TNIP1	0	0	0.19521	0
INHBE	0	0	0.01551	0
TM9SF2	0	0	0.05964	0.06317
PSKH1	0.09377	0	0.04713	0.06508
NSFL1C	0	0.08804	0	0.1148
RHOG	0	0.14846	0.29997	0
HBB	0	0.06323	0.02621	0
MED15	0.05636	0	0.08025	0.05856
HEY1	0.14539	0	0	0.08708
KNG1	0	0.10125	0.02081	0
CASR	0	0.11939	0	0
ITGAX	0	0.10744	0.12881	0
CANT1	0	0	0.02285	0.00891
C6orf66	0.06601	0.06312	0.04787	0
UNC50	0	0.30194	0	0.08347
C21orf33	0	0.09116	0.05611	0
IRF2	0	0.07724	0.05339	0.03649
HEATR6	0.18238	0	0	0.06821
GNG7	0	0.03931	0	0.15062
RUNX2	0	0	0.39247	0
PGR	0	0.02317	0.06319	0
SOX1	0.07932	0.10999	0	0
CROCCL1	0.1574	0	0	0.02273
BRE	0.04162	0.06315	0.04738	0
SRPX	0	0	0.12125	0.04127
MBNL3	0.07786	0	0.06106	0
ODC1	0.2406	0	0	0
SDC3	0	0.0904	0	0.1461
NR2F6	0	0	0.11436	0.17518
ADORA2B	0	0.0194	0.04199	0
ZRSR1	0.14009	0	0	0.18302
ZFYVE16	0.11496	0.0766	0	0
RPUSD2	0	0.02204	0	0.03318
SYNJ2BP	0	0	0	0.0457
POLE	0.2113	0	0	0.05813
E2F2	0.24375	0	0	0
C14orf173	0	0	0.18424	0.03603
THRA	0.17079	0.19609	0	0
MAPK11	0	0	0	0.03763
TBC1D22A	0	0	0.19884	0
PTGES2	0.03748	0.03097	0	0
HIP1R	0.11035	0	0	0.07877
ENO3	0.02078	0	0	0.01133
COL4A6	0	0	0.06748	0.03729
TOMM70A	0.21329	0	0	0
IRGC	0	0.04993	0.02078	0.03198
NAB1	0.26835	0	0	0
DET1	0.21136	0.03204	0	0
TRPM3	0	0.07866	0.0658	0.15221
ZNF532	0.10686	0	0	0.10943
RAP2A	0.36626	0	0	0
PLG	0	0.01111	0.02943	0.02893
FECH	0	0.19624	0.084	0.07912
CRIP1	0	0	0.11287	0
AZIN1	0.06145	0.08083	0	0
SLC7A7	0	0.14403	0.27944	0
CA8	0.07986	0.08916	0	0
IL10RA	0	0	0.32493	0
CDC42EP4	0	0	0	0.11495
C16orf58	0.02698	0	0.03543	0.00097
ARG2	0.09627	0.04775	0.04488	0
NOL7	0.04451	0	0.05223	0
JARID1A	0.11404	0	0	0.00094
PANK2	0	0	0.19707	0.05655
ASH2L	0.07585	0.00041	0	0
ICAM3	0	0.07652	0.14383	0.08411
TMEM16C	0.22448	0.15166	0	0
MDS1	0	0.0143	0	0.0131
CABYR	0.2068	0.09805	0	0
SLC1A3	0	0.10093	0	0.17763
RNF139	0.04613	0.06706	0	0.04719
ADAM8	0	0	0.27737	0
SFTPC	0.1424	0.13338	0	0
BCL7B	0	0.16995	0.10902	0
MAN2B2	0	0	0.17526	0.17908
RGS12	0.0585	0	0	0.29616
EIF1AY	0.09492	0.00064	0.00064	0
NUDT13	0.04335	0.07854	0	0
ARL6IP4	0	0.07064	0.06166	0
RPL35A	0.08147	0.00087	0	0
CCDC21	0.06481	0.05403	0	0
RAB40C	0	0.06968	0	0.00088
EMR3	0	0.02765	0.12024	0
PRRG3	0	0.05991	0	0
LRCH1	0.10496	0	0	0
SAA4	0	0	0.06534	0
RAPGEF5	0.07477	0.11912	0	0
ZCCHC2	0.00681	0	0.03062	0
CLIP3	0.09395	0.04419	0	0.08005
MAP4K2	0	0.04683	0.04894	0.05168
C20orf30	0	0.13231	0.11371	0.10058
SULF1	0.03574	0	0.08301	0
C11orf48	0.12273	0.10147	0	0
PRDM5	0	0.01494	0	0.06988
ELOVL1	0	0.10843	0.07385	0
PPP4R2	0.04401	0	0.05048	0.03638
KCNV1	0	0.19091	0	0
ACP1	0	0.06453	0	0
SIGLEC5	0	0.0666	0.11112	0
ZMYM2	0.26439	0	0	0.02946
C19orf61	0	0	0	0.10346
DAGLA	0.06902	0.05646	0	0.0702
GPR32	0	0.0343	0.03392	0
EDG7	0	0.1742	0.02651	0
NEUROD6	0.10762	0.23564	0	0
NEURL	0	0.17817	0	0
SLC2A4RG	0	0	0.1513	0.17351
LPL	0	0	0.03945	0.04619
CA5B	0	0.15563	0.04953	0.05774
MPHOSPH9	0.15937	0	0	0.07219
CLEC2D	0.11555	0	0.01509	0
HMG2L1	0.26019	0	0	0
GRRP1	0	0	0.05995	0
HCN4	0	0.02727	0.02107	0
CD8B	0	0.09059	0.06205	0
HIST1H3D	0.09492	0	0	0
TGM4	0	0.04432	0	0.03603
SLC6A12	0	0.03584	0	0
CD84	0	0.12914	0.24124	0
TBC1D15	0	0.10806	0	0
RASA1	0	0	0.02546	0.03797
PHKG1	0	0.07265	0	0.0691
MAGEA11	0	0.01246	0.0133	0
NONO	0.19443	0	0	0.02533
IMPA1	0	0.24035	0	0
SH3BP1	0	0.02382	0.02382	0
RARRES1	0	0	0.1943	0
NPM3	0	0.05237	0.03479	0
CLEC5A	0	0	0.201	0.08496
B3GNTL1	0	0	0.04736	0
ITCH	0	0	0.05243	0.04657
MGAT3	0.06543	0	0	0.03083
ARPC5L	0.06874	0	0.0819	0
KLHL26	0	0.10243	0.03857	0.15145
MBP	0.07194	0.13261	0.0487	0
SIM2	0.31905	0	0	0
RPP25	0	0.04998	0.0527	0
SLC2A2	0	0.01972	0	0.00503
EXO1	0.2277	0	0	0
SOSTDC1	0	0.0979	0	0.06052
HRC	0	0	0	0.02097
TRIM48	0.08585	0.10995	0	0
KIRREL	0	0	0.21675	0.05459
PIK3R1	0.11173	0.0638	0	0.092
HOXC11	0.03175	0.07728	0	0
MAF	0	0.10266	0.18305	0
DOK5	0	0.00044	0	0.07936
HELZ	0.22956	0	0	0.00407
ZMIZ2	0.01611	0	0	0.06071
SLC46A3	0	0.04941	0.1412	0
ADRB3	0	0.03815	0	0
PTRH2	0.06899	0.00134	0.04707	0
DMD	0	0.00237	0	0.11368
STAMBP	0.15264	0.20222	0	0
KRTAP2-4	0	0.00393	0.08215	0
ADCY2	0.06051	0.05473	0	0
MS4A12	0	0	0.05454	0
TCF20	0.21837	0	0	0
KLHL20	0.06618	0	0	0
SRM	0.03208	0	0	0.02937
OTC	0	0.10322	0	0
ABCB11	0	0.02477	0.02866	0
KCNC2	0.08581	0.19889	0	0
CDH19	0.02147	0	0	0
SSH3	0	0.06476	0.11968	0.13996
ZNF135	0.22942	0	0	0
FLJ12529	0.08738	0	0	0.08145
PER1	0	0	0	0.0762
KLC2	0	0.02284	0	0.01024
HDAC1	0	0	0.08878	0.04454
FAM128A	0	0.05657	0	0.02944
FNDC3B	0	0	0.38025	0.18346
MTCP1	0	0.12427	0.10064	0
GPR63	0.10459	0.06733	0	0
FLJ21986	0	0.17937	0.19401	0
LMCD1	0	0.06949	0.12283	0
MICAL1	0.15786	0	0.10334	0
BLZF1	0	0.23009	0.0526	0
IQCA	0	0.18952	0	0
PCDHGC3	0.15332	0	0	0.1435
ATRNL1	0.20966	0.15725	0	0
CAV2	0	0	0.09683	0
SAC	0	0.11178	0.04318	0
DUS1L	0.08113	0	0.14828	0
NEK9	0	0	0.05459	0.05365
WARS2	0	0.039	0.04452	0.02815
DDO	0	0.17251	0.07138	0
MARCO	0	0	0.23772	0
DCHS1	0.15851	0	0	0.22694
TOMM40	0.07357	0	0	0.0995
RP6-213H19.1	0	0.16247	0.28137	0
TUBGCP5	0	0.01996	0	0.00023
IGSF6	0	0.26543	0.17369	0
TPPP	0.06712	0.08636	0	0
2014-09-11	0	0	0	0.16465
ADNP	0.13212	0	0	0.14406
UST	0.20478	0.13396	0	0
C13orf34	0.1324	0	0	0
GSTM5	0	0.08203	0.04739	0.06898
BTD	0	0.07054	0	0
PDCD1LG2	0	0.07439	0.18881	0
SNRPB2	0	0	0	0.01356
APOA4	0	0.03856	0.0001	0
APBA3	0	0	0.02729	0.17164
CUTL1	0.08416	0	0	0.14433
PMS1	0.14763	0.05029	0	0.05555
EIF3E	0.05186	0.01778	0	0
IL9	0	0.017	0.01545	0
HOXA11	0.08632	0	0.05919	0
NARG1	0.07783	0	0	0.01359
RPL31	0.06865	0.01376	0	0
RAB28	0	0.04724	0	0.02773
LY9	0	0	0.03077	0
TFCP2	0.14199	0	0	0.12119
ATP2B3	0	0.15091	0	0
KDELR2	0	0	0.20242	0
TLE4	0	0.00063	0.01411	0.04036
FLJ43806	0.10664	0	0	0
TLK2	0.20712	0	0	0.11285
PKP3	0	0.03952	0.03061	0.03427
CIR	0.01697	0	0	0.01555
RPN2	0	0	0.07153	0.08438
SH3GL2	0.18274	0.20986	0	0
CTSO	0	0.04133	0.03387	0
SFMBT1	0.06304	0	0	0
WDR57	0.02486	0.03501	0	0
SDF2L1	0	0	0.05738	0.01283
IGFBP3	0	0	0.17517	0.1143
FER1L3	0	0	0.63924	0
C20orf43	0	0.07728	0	0.05375
ARHGAP24	0	0.03219	0.11416	0
ALB	0	0.01756	0.01191	0
SORBS3	0	0	0	0.14947
C4BPA	0	0.03673	0.05627	0
UPF2	0.26536	0	0	0
AGBL2	0	0	0.05207	0.06349
C1QA	0	0.11009	0.18056	0
DOPEY1	0.05155	0	0	0
TERF1	0.08113	0	0	0.05694
KIF22	0.27529	0	0	0
DNTT	0	0.05771	0.04723	0
C10orf6	0.03466	0	0	0.01443
C11orf41	0.07064	0.03706	0	0.03925
NINJ1	0	0.02199	0.05036	0
SEC61A2	0.27141	0.20619	0	0
HNRPF	0.03795	0	0.03267	0
COL11A1	0.20579	0	0.12973	0
HIST1H1D	0	0.04412	0	0.0503
UCP3	0	0	0.0162	0.01778
MYL6B	0.10049	0.07976	0	0.05845
UBAP2	0.26835	0	0	0
TREM1	0	0	0.3963	0
CKMT2	0	0.10417	0.01909	0.02647
HLA-C	0	0	0.03582	0.02707
SLC13A3	0	0.14472	0.0761	0
PLA2G12A	0	0.03651	0.03701	0
SPRED2	0	0	0.09081	0.14701
SCN10A	0	0.02296	0	0
TIMP4	0.06819	0	0	0.0569
PITPNC1	0	0.0409	0	0.044
SLIT2	0	0.08388	0.10647	0
RSF1	0.23659	0	0	0.16652
POU3F3	0.02894	0	0	0.03231
LIN7C	0	0.03556	0	0
NKX2-2	0.39757	0	0	0
DPPA4	0	0.06273	0.03384	0.03832
ZNF804A	0.26044	0	0	0
CCIN	0	0	0.11262	0
SLC25A31	0	0.09962	0.08056	0
KCNMB4	0.01627	0.05122	0	0.01679
FUT2	0	0.0071	0	0.00448
RABL5	0	0.12428	0.06359	0.07177
FZD4	0	0	0.06116	0.06125
GALNS	0	0	0.15007	0.15086
PNMA3	0.07392	0.06831	0	0
STX6	0.184	0	0	0
HIST1H1C	0.07744	0.03023	0	0
CIDEB	0	0.09114	0.18119	0
CASP4	0	0.06244	0.25893	0
PDK3	0	0.00361	0.21712	0
WIT1	0.01308	0.02502	0.01464	0
TPR	0.07327	0	0	0.08523
MTX2	0.15643	0	0	0
BRD3	0.31213	0	0	0.03549
HIST1H2BO	0.03508	0.03251	0.03821	0
SERPINA3	0	0.0002	0.05376	0
UBXD6	0	0.00071	0	0.00915
HOXB7	0	0.06943	0.0678	0
C7orf23	0	0.11358	0.1128	0
KIAA0143	0	0.1046	0.05124	0
KCNJ16	0.03574	0.08489	0	0.06699
STAB2	0	0.02157	0.0209	0
TNPO2	0.06021	0	0	0.20366
CENTG1	0.10728	0.08542	0	0
IRF9	0	0.04965	0.01593	0.01272
MCPH1	0.17163	0	0	0
FABP2	0	0.03635	0	0.04396
C9orf3	0	0.05922	0.02864	0
FBXL4	0	0.045	0.034	0
LBH	0.05923	0	0.04747	0
MYO1D	0	0	0.21712	0
PTDSS2	0	0.06611	0	0.08141
BMP2K	0	0.08905	0.15606	0
NFU1	0.06691	0.24711	0	0
UGT8	0.31166	0.15473	0	0
SLC25A23	0.05375	0.05665	0	0.08233
MAPK4	0	0.04781	0	0.02411
HINT1	0	0.23651	0	0
GLP2R	0.0229	0	0	0.01537
WNT7B	0.11846	0	0	0
SETD4	0.02661	0	0	0.01757
CHCHD2	0	0.10372	0	0.07333
DYNLT3	0	0.10123	0.2458	0
FKBP11	0	0	0.23491	0
NDP	0	0.19462	0	0.00286
RHOBTB1	0	0	0.10811	0
FLII	0	0	0.16068	0.10087
SLC4A4	0	0.04861	0	0.1923
RPL38	0.07532	0.16992	0	0
HTF9C	0.00551	0	0	0.00992
RPS16	0	0.0406	0	0
AP2A2	0	0	0	0.01456
CHPF	0	0	0.10144	0.07439
CSNK2A1	0.07547	0	0	0.08977
MAP7D1	0	0	0.06828	0
FKBP6	0	0	0.01939	0.0185
ZNF214	0	0.09861	0	0.06912
DDX56	0	0	0.02816	0.1502
TWIST1	0	0	0.16431	0
EPO	0	0.01667	0.0117	0
MRPS18B	0	0.14689	0	0
ZNF682	0.12357	0	0	0.10985
AOX1	0.05837	0	0.06053	0
RPL14	0	0.0395	0.03112	0
CYR61	0	0	0.19689	0.02503
JRKL	0.15997	0	0	0.07981
DTNA	0	0.05184	0	0.10619
MAFF	0	0	0.21968	0.10771
LOC51136	0	0.03432	0	0.02368
TMOD3	0	0	0.25516	0.12133
LY96	0	0.18318	0.38325	0
EEA1	0	0	0.09736	0.07759
KLK3	0	0.04548	0	0.02955
IL1R1	0	0	0.34444	0
HRSP12	0	0.32147	0	0.01586
KTN1	0	0	0.07224	0.09203
LOH11CR2A	0	0	0.06998	0
ARL5A	0	0.10125	0	0
MAB21L1	0	0	0	0.14173
C20orf59	0	0	0.29056	0
ADAM2	0	0.07199	0.05126	0
PHKB	0	0.03073	0	0.03854
CCT6A	0	0	0	0.02158
TBC1D8B	0	0	0.33771	0
FAM13A1	0.06237	0.0415	0	0
EHHADH	0.02222	0	0	0
LAPTM4B	0.19914	0	0	0.07271
TMEM147	0	0.07366	0.07068	0.14124
ITGB5	0	0	0.18478	0
YIPF3	0.04695	0	0	0.03338
FKBP2	0	0	0.05675	0.0827
XPO7	0.19683	0	0	0.0615
GPR75	0	0.05804	0	0.04951
NR1D1	0	0.06443	0.06928	0.05728
TRIM5	0	0.03312	0.03116	0.06193
TMEM110	0	0.09083	0.07531	0
APOC1	0	0.22268	0.13826	0
RNASE4	0	0.02553	0.15695	0.06393
PARD6B	0.01483	0.02913	0	0
ARID1A	0.16028	0	0	0.11432
NEK2	0.20875	0	0	0
RRAGB	0.02721	0.03453	0	0
PCDHGA3	0.02689	0	0	0
HIST2H2BE	0.06566	0.06223	0	0
RCN2	0.09834	0.00121	0	0
STARD7	0	0.14347	0	0.02195
SHMT2	0.07792	0	0	0.03561
MLYCD	0.15118	0	0	0
KIAA1751	0	0.14128	0	0
NDUFA5	0	0.18795	0	0.09975
THAP9	0.06033	0.05429	0	0.0577
FLVCR2	0	0	0.18058	0
RP11-217H1.1	0	0.09678	0.05298	0.03366
AP1S1	0	0.04607	0.02722	0
NCLN	0	0	0.1343	0.20819
SDHA	0	0.02059	0	0.03563
SMAD6	0	0	0.08331	0
SAV1	0	0	0.06089	0.03182
SAT1	0	0.03848	0.26504	0
ADAMTS7	0.01298	0	0.01376	0
RPP38	0.06424	0.00171	0	0
RCBTB2	0	0.0477	0	0.02354
VEGFB	0	0.13144	0.01363	0
COLQ	0.04529	0	0	0.03442
RBMS1	0	0	0.43704	0.11062
NRXN2	0.24467	0.06079	0	0
WBSCR16	0	0	0.08307	0.04311
DRG2	0	0.04245	0.00971	0.03905
KLRB1	0	0.08927	0.10597	0
DNASE2B	0	0.02131	0.02446	0
SAFB	0.19602	0	0	0.18267
MAPK8IP1	0.04768	0.0509	0	0.04992
RFX2	0	0.07144	0	0.15679
MLLT4	0.08521	0	0	0.12702
ANKZF1	0.11386	0	0	0.11459
DUSP8	0.17768	0.07923	0	0
MEF2C	0	0.12949	0	0
SENP5	0.06957	0	0.07416	0
NFKBIL2	0.08795	0	0	0.06871
LBR	0.29805	0	0	0
CBFA2T3	0.06456	0.06147	0	0
AFF3	0.10289	0.05867	0	0
IL2RG	0	0	0.3253	0
CCDC51	0.0363	0.07938	0	0
COG7	0.07585	0	0	0.00041
MYB	0.32044	0	0	0
KLF3	0	0	0.05613	0.02231
PLXNA3	0.03408	0	0.05921	0.0779
KCTD14	0	0.05576	0.05363	0.16859
FZR1	0	0	0	0.29174
XRCC2	0.18817	0	0	0.1064
SLC44A4	0	0	0.01358	0
ESPL1	0.29195	0	0	0.04995
MMS19	0.08281	0	0.0341	0
GMPR2	0	0.06779	0.04838	0.0476
ST8SIA5	0.04625	0.01673	0	0.04341
TBC1D19	0	0.03126	0.04466	0
CHPT1	0	0.06263	0.11307	0.07757
ERBB4	0.05437	0.09085	0	0.04654
TSPAN32	0	0.02348	0.11643	0
MAP4	0	0	0.07849	0.12716
ACTR3	0	0	0.1965	0
UGCG	0	0	0.11434	0.08048
GPHN	0.04932	0.04319	0	0.05781
ZAP70	0	0	0.05376	0.0002
SLC6A2	0	0	0.02282	0.02284
LPP	0	0	0.28252	0.16918
PTPRCAP	0	0.0207	0.0179	0
IL12RB1	0	0.04391	0.04135	0
HIVEP1	0.01275	0	0	0.02098
ATRX	0.07011	0	0	0.02826
EIF4EBP2	0.18392	0	0.11316	0
DFFB	0.1346	0	0	0.03643
DMRT1	0.0058	0.01307	0	0.00765
CHST8	0.05058	0	0	0.11281
HSPB6	0	0.04184	0.07675	0.04892
C14orf109	0	0.10039	0	0
IER2	0	0	0.07002	0.0335
NMB	0	0.06069	0	0.07086
COX5A	0	0.13463	0	0
EIF6	0	0	0.05259	0.05912
AIFM1	0	0	0.0397	0.03975
WWC2	0	0	0.05476	0.06395
MRPL4	0	0.05141	0	0.06126
SEMG1	0	0.07927	0.0648	0
MPPED2	0.09026	0.00118	0	0.01893
FLJ21062	0	0.04097	0.04089	0.03982
TRAF3IP2	0	0.08035	0.02571	0.03354
EPB41L4A	0.04911	0	0	0.05173
LILRA4	0	0.12069	0	0
LAMA2	0	0	0.14977	0.16225
TAF4B	0.06291	0	0	0
RLBP1	0.04573	0.05075	0	0.04919
SLTM	0.13484	0	0	0.15161
CD300C	0	0.16073	0.21327	0
FLJ10404	0.1229	0	0	0.0859
RTDR1	0	0.06109	0	0.00149
MALT1	0	0	0.32733	0
ARVCF	0.18842	0	0	0.16062
RENBP	0	0.09765	0.13475	0
ATXN7L1	0	0.01083	0.04415	0
NID1	0	0	0.08597	0.06893
TUBGCP3	0.10958	0	0	0.11344
ZNF783	0	0	0	0.1101
ITIH5	0	0.00673	0	0.00759
ZNF85	0.31521	0	0	0.19167
MMP13	0	0	0.07632	0
KIAA0329	0	0	0	0.04681
C8A	0	0.00014	0	0.01624
MGC87042	0	0.01188	0.02622	0
HOXC13	0.02337	0.02233	0	0
CLGN	0.20831	0.15965	0	0
SLC25A37	0	0	0.17384	0.10292
SMARCC2	0.18457	0	0	0.10312
TFDP2	0.07896	0.06726	0	0
POLI	0.01161	0.00662	0	0.02625
HCP5	0	0.09769	0.03997	0
UCN	0.12844	0	0	0
ZNF764	0.17771	0	0	0
USF2	0	0.0304	0	0.0304
C20orf24	0	0.06228	0.06585	0.05209
FHL3	0	0	0.09837	0.07484
SPATA5L1	0.04213	0	0	0.03664
JMJD3	0.2207	0	0	0
MMRN2	0	0	0.04965	0.05367
DSP	0	0.05506	0.05257	0
NDST1	0.0853	0	0.10642	0.08058
ZNF248	0.27208	0.17496	0	0
PELP1	0.13803	0	0	0.06561
MBL2	0	0.00075	0.02958	0
ZNF230	0.04086	0.01577	0	0.07352
RNF41	0.20371	0.21963	0	0
THOC5	0.23345	0	0	0
MSN	0	0	0.29514	0.13856
SLC9A5	0.08598	0	0	0
SERINC3	0	0.03411	0.07601	0.05751
ZNF434	0.02821	0.035	0	0.03392
MUSK	0	0.02755	0.01963	0.01836
SMARCD1	0.26468	0	0	0.18961
C11orf75	0	0.06768	0.1411	0
ZFP106	0	0	0.03062	0.04979
GTF2E1	0.0654	0.06659	0	0
RY1	0.10748	0.19574	0	0
ATAD2B	0.22187	0	0	0.16582
DDOST	0	0	0.05745	0.02438
ARHGAP17	0.14476	0	0.08085	0
GPNMB	0	0	0.19733	0
TTF2	0.08391	0	0.06517	0
SFPQ	0.22713	0	0	0.05992
GFRA4	0	0.02756	0.0254	0.02794
TIGD6	0	0	0.01758	0.0418
SLC39A14	0	0	0.21414	0.12832
AKR1B10	0	0	0.18453	0
NGRN	0.09165	0.12459	0	0.06456
RGS16	0	0	0.05789	0
URB1	0	0	0.03747	0.03451
GPR137B	0	0.07208	0	0
MECP2	0.10588	0	0	0.05064
PSMA1	0	0.05962	0.08057	0
TOP3B	0.07443	0	0	0.03911
NFATC4	0	0	0.15235	0.17601
RAB7L1	0	0.11308	0.04653	0.04385
CSN3	0	0.09822	0	0.04744
NOS1	0	0.0608	0	0
CA14	0.02805	0.03242	0	0.03054
BMPR1A	0.06205	0.05168	0	0
YBX2	0.04995	0	0	0.11004
PRL	0.06295	0.00086	0	0
SNRP70	0.11169	0	0	0.16994
C6orf130	0.04282	0.05238	0	0
KIAA1166	0.59425	0	0	0
FUBP3	0.05708	0	0	0.00105
STAG2	0.0782	0	0	0.09287
ACACA	0.20799	0	0	0.07908
ABCG1	0.00296	0.06316	0.10544	0
ODF1	0	0.10278	0	0
TMEM127	0	0	0.13658	0.01834
CD55	0	0.10513	0.16623	0
PLN	0	0.06723	0.08173	0
RPS23	0.04287	0.02246	0	0
LYPLA1	0	0.15418	0	0.00273
PRDM9	0	0.02102	0	0
SSX2	0	0.04432	0.03601	0
PLUNC	0	0.02312	0.02391	0
SYNGR3	0.03049	0.16624	0	0
EML1	0	0	0.14951	0.0763
LNPEP	0	0	0.30631	0
SMAD3	0	0.01966	0.03017	0.01996
NUP93	0.17996	0	0	0.02345
HISPPD1	0.04051	0	0	0
HNRPUL2	0.10359	0	0	0.02842
YARS2	0	0	0.02013	0.0161
TBC1D12	0.10484	0.12409	0	0
ZCCHC4	0	0.0243	0	0.02117
FBXO22	0	0.06498	0.06057	0.00319
C16orf24	0.09837	0.07985	0	0
ZNF669	0.15068	0.07703	0	0
PTGDR	0	0	0.15436	0
DDX27	0	0	0.07837	0.09679
KIAA0409	0	0.10417	0.01909	0.02647
ASB8	0.0647	0	0	0.06346
MEPE	0	0.10077	0	0
PLP2	0	0	0.18556	0.04084
COQ7	0.07156	0.06338	0	0
CHMP5	0.0779	0.18972	0	0
CACNB3	0.09408	0.04136	0	0
C10orf84	0	0.24507	0	0
SPO11	0.02445	0	0	0.02392
NEDD4	0.12192	0	0.12521	0
THAP11	0.05097	0.05641	0	0.06561
ZNF43	0.15698	0	0	0.21846
KRT13	0	0.04621	0.03771	0
NEK4	0.0416	0	0	0.06937
MRPL19	0.02594	0.03456	0	0.01457
RBBP9	0.04958	0.05025	0	0.11848
PRKAR2A	0.10126	0	0.10437	0
IHPK1	0.09832	0	0	0.08686
CACNA1E	0.03913	0.01456	0	0
CEACAM8	0.00426	0	0.02742	0
PEX14	0	0.08257	0	0.03877
BXDC5	0.04701	0.06876	0	0
ZBTB38	0	0	0.26989	0.0131
PAFAH1B1	0.08334	0	0	0.0192
PCTK2	0.03032	0.02472	0	0.02681
LRRC16	0	0.13092	0.12711	0.21447
OSTF1	0	0.15939	0.19862	0
KIAA0323	0	0	0.15901	0.16484
FYCO1	0	0	0.21605	0.00641
TXNDC13	0	0.08433	0.06731	0
PLTP	0	0	0.1259	0.02626
SLC25A1	0.06326	0	0	0.01347
EZH2	0.19894	0	0	0.0378
PLEKHB1	0.09951	0.15808	0	0
GRB7	0	0.04292	0.03473	0
ZFP37	0.22777	0	0	0
MRPL33	0	0.20158	0	0
PELO	0	0	0.29521	0
ARMC1	0.14651	0.15998	0	0
ZNF154	0.05932	0	0	0.14132
C3orf64	0	0	0.18077	0.09929
FLJ10357	0	0	0	0.21327
PON1	0	0.25942	0	0
SYT5	0.0101	0.289	0	0
TMEM66	0	0.05808	0	0.00978
ATP4A	0	0.01064	0.00962	0
HBEGF	0	0	0.27211	0
PI4KA	0.00042	0.07731	0	0.00042
LEPRE1	0	0	0.34845	0
POU2AF1	0	0	0.30898	0
MRPL12	0.03932	0.04217	0	0.02838
GNPDA1	0	0.14417	0.076	0
RASAL1	0	0.26406	0	0
ZC3H3	0.06544	0	0	0.04085
DDAH1	0.00639	0.14272	0	0.09967
MGAT1	0	0	0.40193	0
TIPARP	0	0	0.07465	0.04112
UGT2B15	0	0.17889	0.00402	0
DNASE1L3	0	0.13054	0.03989	0
CHEK1	0.12353	0	0	0
ZNF8	0.17034	0	0	0.28999
TXNDC1	0	0	0.0358	9e-05
CKB	0.07038	0.10492	0	0.12767
RTN3	0.18795	0.13309	0	0
IPO8	0.0814	0	0	0.0826
FZD2	0	0	0.02148	0.05594
PART1	0	0.17495	0	0.11721
PSMB6	0.04875	0.01091	0	0
MAP3K14	0	0	0.0446	0.04694
PCDHB8	0.01575	0	0	0
PHC3	0.07489	0	0.1374	0
PPP1R8	0.08903	0.19336	0	0
NOVA2	0.05498	0.03346	0	0.04604
TNFRSF11B	0	0.1119	0.10919	0.06533
GOLPH3	0	0	0.01767	0.00645
LOC51233	0	0	0.12011	0.1245
GGTLA4	0	0.04966	0	0.03811
PDE6D	0.14047	0.35903	0	0
TTLL1	0.07148	0	0	0.0482
ZNF117	0.03224	0	0	0.03986
NKRF	0.05792	0.11267	0	0
CLK2	0.07595	0	0	0.09548
TNFSF15	0	0	0.15796	0
DUSP2	0	0.05907	0.06387	0
HSD17B11	0	0.08794	0.06176	0
SECISBP2	0.11332	0	0	0.06082
PPAP2C	0	0.12278	0.09542	0
GABRR2	0.00898	0	0.01676	0.01242
LOC51145	0.02623	0	0	0.02364
PIK3C3	0.00826	0.04659	0.01495	0
DHDDS	0	0	0.03979	0.0408
CTSW	0	0.08213	0.10374	0
NEFM	0.0387	0.06543	0	0
ANKRD28	0.18159	0	0	0
MRPL28	0.0629	0.07623	0	0
STMN3	0	0.07615	0	0.195
SYN1	0.05026	0.13568	0	0
RAB14	0.22324	0.00551	0	0
PIGV	0	0.04848	0.01773	0
CDK2AP2	0	0	0.02832	0
ZIM2	0.07866	0.058	0	0.04946
APBB1	0.02179	0.10094	0	0
SND1	0	0	0.08128	0
C1orf123	0	0.19591	0	0
CHD3	0.10432	0	0	0
RNASE2	0	0.1077	0.248	0
BCAP31	0	0	0.11432	0.01585
SLC25A44	0.1141	0.08903	0	0
CXXC1	0.08997	0	0	0.07797
PIB5PA	0	0.02908	0	0.03261
CD40	0	0.07517	0.19921	0
FAT2	0	0.00821	0.01454	0
DYNC1LI2	0.0604	0	0	0.08147
GDI1	0.07961	0.04555	0	0.01264
ZNF81	0.05842	0	0	0.05805
VSNL1	0	0.18802	0	0
PIH1D1	0	0.12921	0	0.02685
KRTAP5-9	0	0.00061	0.01619	0.02357
FLJ10081	0	0	0.03042	0.0465
CS	0.20711	0	0	0
ZNF318	0.13595	0	0	0.04983
IGFBP7	0	0	0.07768	0
ZNF609	0.20494	0	0	0
SIRT4	0.14316	0.16932	0	0
SCN4A	0	0.0004	0.0004	0.05139
ARHGAP4	0	0	0.34574	0
EHMT2	0.23347	0	0	0.20486
UFD1L	0.03329	0.04097	0	0
EXOSC10	0.15075	0	0	0.14194
ECE2	0	0.01299	0	0.01414
ERMP1	0.0101	0.02057	0	0
OVGP1	0.0389	0.00219	0	0.06192
GTPBP3	0	0	0	0.22594
FAM82C	0	0.02831	0.01317	0.03252
PACS2	0	0	0	0.00624
C19orf36	0	0.17433	0	0.10085
UNC84A	0	0	0	0.1762
ARL4C	0	0	0.11414	0.0593
SCD5	0.25291	0	0	0.09789
ATG4B	0.07842	0	0	0.08003
LASS6	0.1348	0	0	0
LSG1	0.02147	0	0	0.00567
MAL	0	0.29092	0.07372	0
GPR22	0	0.30263	0	0
WDR5B	0.07064	0.08978	0	0
GALR1	0.07408	0	0	0.05954
AQP4	0	0.08823	0	0.12981
C17orf60	0	0.22562	0.23866	0
HDAC7A	0	0	0.20137	0.17444
GRIN2C	0	0.1579	0	0.10465
ARMC8	0.07679	0.03653	0	0
SLC47A1	0	0.04069	0.04069	0.04069
DMPK	0	0	0	0.17148
CCRN4L	0	0	0.102	0
CBR4	0.27798	0.03924	0	0
KIFC1	0.31945	0	0	0
LHX5	0.04263	0.02233	0.01593	0
SMC1A	0.12637	0	0	0.05301
LPXN	0	0.16536	0.22123	0
TRPC7	0	0.02811	0.06274	0
SERPINA1	0	0	0.31047	0
SMYD5	0.05801	0	0	0.02789
RPS13	0	0.07201	0.0546	0
CRHR2	0.03133	0.05251	0	0
TUSC2	0	0.18857	0	0
PRKAA1	0	0	0.08347	0.04567
FADS2	0.10231	0.07488	0	0.08071
ENAH	0.34623	0	0	0.01
PRO1768	0	0.03107	0	0.02266
KIR3DL2	0	0.02051	0.0203	0.01682
APBA2BP	0	0.08724	0.01644	0.04169
ATP2C1	0	0	0.08023	0
ALDH1A2	0	0.09894	0.08703	0.09081
RNF103	0.01702	0.04169	0	0.02598
AHCY	0	0.04196	0	0.04399
CROT	0	0.13523	0.05471	0.0039
PABPC3	0.18093	0	0.16019	0
ALG12	0	0	0.10429	0.12544
EGR1	0	0	0.03229	0.03392
THSD1	0	0	0	0.16407
CCL17	0	0.09202	0.07347	0
KHK	0	0.1201	0	0.01627
ESRRG	0	0.04682	0	0.03587
SLC12A2	0	0	0.02123	0
CNGA1	0.01511	0.0398	0	0
RDH5	0	0.07054	0.07346	0.07947
CD58	0	0.15202	0.07359	0.00562
PTGFR	0	0.03927	0.14446	0
CCDC48	0	0.04277	0	0.0412
CCDC76	0.03891	0.03633	0	0.0407
CDR2	0	0	0.09952	0.01948
ZIC4	0	0	0	0.01114
SELE	0	0.00487	0.20783	0
OR1G1	0	0.02468	0.01578	0
EXOSC9	0.16133	0	0	0
PSMC6	0	0.18358	0	0.0055
ABCB1	0	0.00188	0	0.15948
GPR12	0.02777	0	0	0.04714
KIAA0196	0	0.00021	0.02757	0
SSR3	0	0.09145	0.11692	0
MSI1	0	0	0.01536	0.03343
TRAT1	0	0.09387	0.16519	0
CC2D1A	0	0	0	0.23097
PLAGL1	0	0	0.25051	0
LLGL1	0.05854	0.053	0	0.03988
KLF6	0	0	0.14449	0.08948
MTF1	0	0	0.05922	0.03493
RNF2	0.09024	0.12094	0	0
tcag7.1314	0	0.00299	0.19884	0.00299
NR5A1	0	0.01262	0	0
THBD	0	0	0.3298	0
ABCD2	0	0.09904	0	0.12294
ITGB7	0	0.02731	0.17222	0
DNAJC7	0.11305	0	0	0.05559
CCDC81	0	0.03638	0	0.03197
TM2D3	0.02676	0.17146	0	0
HUWE1	0.15981	0	0.06207	0
CDH17	0	0.11055	0.08075	0
CD180	0	0.09346	0.18922	0
FAAH	0.06261	0.18483	0	0
IL17A	0	0.00858	0.00686	0.00615
POLA1	0.08796	0	0	0.01357
TMPO	0.37629	0	0	0
TM7SF2	0.0295	0.0393	0	0.04354
FLOT2	0	0	0	0.10067
MAP4K1	0	0.06701	0.08747	0
HDGFRP3	0.19278	0.09719	0	0
RRAS2	0	0.0014	0.09952	0
OXCT1	0.01695	0.07708	0	0.02275
LTBP2	0	0	0.45971	0
ARPC5	0	0.12905	0.12233	0
SV2B	0.05453	0.14475	0	0
ZDHHC4	0	0.07066	0.03955	0.0704
CYP2A6	0.0109	0	0.01298	0.01311
PDE9A	0.07105	0.0588	0	0.05867
ABCA8	0	0.05803	0.09281	0.06086
NDUFS2	0.04373	0	0	0
UBR5	0.08996	0	0	0.02677
FLJ22662	0	0.07212	0.33941	0
GP6	0	0.03785	0.02787	0
CRYBA2	0.17484	0	0	0
LEF1	0	0	0.10762	0.0413
ZNF20	0.09015	0	0	0.19328
CTPS	0.27879	0	0	0
EPS8L1	0	0	0.00614	0.00471
EYA1	0.15206	0.07259	0	0
SERPINB2	0	0.03433	0.04131	0
MAPK14	0	0	0.12024	0
GTF2F2	0.04033	0	0	0.04019
ZNHIT4	0.02195	0	0	0.0076
PLA1A	0	0.237	0.17739	0
RNF113A	0.04004	0.04491	0.04128	0
HPR	0	0.0815	0.05349	0.0452
CLCN2	0	0	0	0.06478
SATB2	0	0	0	0.12447
ANXA6	0.03055	0.0115	0	0
KCNJ9	0.07785	0.05856	0	0
EMID1	0	0.05418	0.06104	0.07815
DPM3	0	0.21145	0	0
SLC25A13	0.00463	0	0.00241	0
KRT24	0	0.03715	0.03412	0
SMPD1	0	0	0.05412	0.04102
COL6A2	0	0	0.23145	0.09794
TH	0	0.00741	0.01578	0.0054
MOCS3	0	0.00917	0.00492	0.03384
ANKS1B	0.23058	0.14892	0	0
GPR126	0	0	0.08498	0
ZC3H12A	0	0	0.34479	0
TMEM47	0	0.1776	0	0.09266
C17orf71	0.11288	0.02712	0	0
HIST1H2BN	0.08605	0	0	0
RAPGEF1	0.14374	0	0.15986	0
HSF2BP	0.04461	0.01688	0.01586	0
MAP3K8	0	0.11487	0.24068	0
AKAP10	0	0.03513	0	0
DLG4	0.05353	0.09071	0	0.01368
STC1	0	0	0.19347	0
RPAP3	0.03967	0	0.04527	0.05376
STOM	0	0.13973	0.20407	0
MUPCDH	0	0.02502	0	0.02047
TMEM14A	0	0.27794	0	0
TCP11L1	0.07311	0	0.11886	0
CWF19L1	0.10114	0.12459	0	0
MYH3	0.06663	0	0	0.07107
GPKOW	0.05181	0	0	0.00999
YY1AP1	0.12018	0	0	0
SPON1	0	0.07063	0	0.11097
SULT1A1	0	0.1806	0.05579	0.04763
RAB23	0	0.0358	0.02794	0
PLA2G4A	0.05682	0.00023	0.00023	0
MAPRE3	0.04001	0.15116	0	0
SPEF1	0	0.09659	0	0.08784
GGPS1	0.04246	0.09722	0	0
C19orf42	0	0.10492	0	0.07892
MAP2K2	0	0	0	0.13189
HIST1H2BB	0.01103	0.02811	0	0
ELN	0	0	0	0.04238
RNF19B	0	0.04073	0.05602	0
MPI	0	0.00652	0.0214	0
MEPCE	0	0	0.02934	0.04018
TLR8	0	0.11993	0.20534	0
PCDHA9	0.28045	0	0	0
ABCC3	0	0	0.24324	0.07152
HLA-DMB	0	0.26138	0.16155	0
RRAGA	0.01197	0.03179	0.00918	0
CARS2	0	0	0.02825	0.03263
ANGEL1	0	0.02629	0	0.01968
CLUL1	0	0.07804	0.0446	0
RHAG	0	0.03721	0	0.00738
C9orf95	0	0.21359	0.22582	0
C14orf143	0	0.1097	0	0.06477
CPN1	0	0.04589	0.03628	0
HLA-A	0	0	0.02623	0.02107
EDNRB	0.04517	0.09869	0	0.09768
LDHA	0	0	0.10456	0.06783
MRPL20	0	0.17634	0	0
SCD	0.01905	0.03124	0.02479	0
C8orf55	0.02594	0.03251	0	0.03144
ATP5S	0.05791	0.16958	0	0.03298
RABL4	0.04865	0.1408	0	0
SILV	0	0.04003	0.04057	0
RCVRN	0	0.02167	0.0304	0
TEX28	0	0	0.10231	0.05278
SHANK1	0.01847	0.10232	0	0
CD226	0	0.09532	0.13902	0
TCTN1	0	0.03778	0.03346	0.04061
STAT3	0	0	0.14014	0.03691
PPP2R5C	0.0302	0.04976	0	0.00872
SYNJ2	0	0.06434	0.0822	0
CAPG	0	0.10026	0.27411	0
MBD4	0	0	0.23165	0
SLAMF8	0	0	0.40246	0
ROBO1	0.09438	0	0	0.10421
ST3GAL6	0.05786	0.06083	0	0
ATN1	0.02729	0	0	0.03746
MPZL1	0.15418	0	0.04804	0
ARSB	0	0	0.27032	0
KRT36	0	0.01336	0.00959	0.01092
MAD1L1	0.058	0	0	0.05916
DDX52	0.08223	0.02477	0	0
AMPD1	0.05297	0	0.04286	0
INPP1	0.13696	0.17215	0	0
DPEP3	0	0.06644	0.11437	0
[truncated: 9,862 more rows]

## Sheet: Markers (20)
Gene	PN	NL	MES	CL
SCN3A	0.69446	0.06853	0	0
CRMP1	0.6584	0	0	0
HN1	0.61256	0	0	0
TMCC1	0.60024	0	0	0
SOX4	0.56263	0	0	0.06491
CHD7	0.54535	0	0	0.21181
RBPJ	0.54216	0	0	0
HDAC2	0.53531	0	0	0
MLLT11	0.47677	0.12391	0	0
LRP6	0.44998	0	0	0
FAM110B	0.44998	0	0	0
RAF1	0.44474	0	0	0
MMP16	0.44269	0	0	0.16075
SIRT2	0.4211	0.03266	0	0
TOP2A	0.41528	0	0	0
ZNF286A	0.4129	0	0	0
DCX	0.41264	0	0	0
CBX1	0.41012	0	0	0
MARCKS	0.40484	0	0	0
LPHN3	0.39502	0	0	0.06491
DTL	0.38529	0	0	0
PFN2	0.37846	0.2922	0	0
CLASP2	0.37792	0.24003	0	0
SOX11	0.37659	0	0	0.13997
C16orf80	0.37513	0.01724	0	0
CASK	0.37351	0	0	0.01894
TPP2	0.37276	0	0	0
P2RX7	0.36682	0	0	0
CEP63	0.36575	0	0	0
DNM3	0.36509	0.19055	0	0
SPAG5	0.35806	0	0	0.09258
HMGB3	0.35387	0	0	0
TEX10	0.35387	0	0	0
CEP170	0.34671	0.04795	0	0
GSTA4	0.34623	0.01	0	0
ENAH	0.34623	0	0	0.01
FCHSD2	0.34623	0.01	0	0
NCAPD2	0.34623	0	0	0
PBRM1	0.34623	0	0	0
KLF12	0.34376	0	0	0.21304
WHSC1	0.33792	0	0	0.13355
SOX5	0.33627	0	0	0.05564
CNOT6	0.33559	0	0	0
HIPK2	0.33513	0	0	0
NCAM1	0.33502	0	0	0
CSNK1E	0.33478	0	0	0.15332
RUFY3	0.32672	0	0	0.00879
HMG20A	0.32672	0	0	0
TSNAX	0	0.50204	0	0
SEPW1	0	0.49465	0	0.02955
PEX11B	0	0.46147	0	0
YPEL5	0	0.45272	0	0
COX4I1	0	0.44756	0	0
NSL1	0.08776	0.44238	0	0
GUK1	0	0.43268	0	0
TTC1	0	0.42497	0.07824	0
CALM2	0	0.39946	0	0
GABARAPL2	0	0.39215	0	0.04639
CRBN	0.11838	0.38917	0	0
LYRM1	0	0.38556	0	0
MDH1	0	0.38306	0	0
NDUFB3	0	0.38077	0.03173	0
DNAJC8	0	0.38001	0	0
MRPL49	0	0.37928	0.0872	0
ATP5G1	0.07629	0.37174	0	0
EAPP	0	0.36166	0	0
PEX19	0	0.35946	0	0
PDE6D	0.14047	0.35903	0	0
USP33	0.10819	0.3527	0	0
NDUFAB1	0.10545	0.34792	0	0
TCEAL1	0	0.34692	0	0
C1D	0	0.34597	0	0
SEPP1	0	0.34241	0.16186	0
ZNHIT3	0.11278	0.33669	0	0
RAB4B	0	0.33513	0	0.1025
LMO3	0	0.32656	0	0.03439
FIS1	0	0.32609	0	0
C14orf2	0	0.32197	0	0
HRSP12	0	0.32147	0	0.01586
SRP9	0.10388	0.3188	0	0
ADD3	0.10165	0.31841	0	0
NEDD8	0	0.318	0	0
EPS15	0	0.31675	0.03079	0
PREPL	0.008	0.31323	0	0
SNX11	0	0.3125	0	0
FBXL5	0	0.30897	0	0
NDUFB1	0	0.30702	0	0
COG2	0.08977	0.30672	0	0
MGST3	0	0.30631	0.03039	0
SC5DL	0	0.30395	0	0
ASCC1	0.17356	0.30249	0	0
RAP1GDS1	0.06685	0.3024	0	0
CRYZL1	0	0.30201	0	0
UNC50	0	0.30194	0	0.08347
ATP5F1	0	0.30185	0	0
ARL3	0.20397	0.30182	0	0
MYBPC1	0	0.30113	0	0
GPX1	0	0.29741	0.13137	0
DPH5	0.09829	0.29544	0	0
NDUFS3	0	0.29513	0	0.11754
C1orf43	0	0.29435	0	0
CDKL3	0.09223	0.293	0	0
PFN2	0.37846	0.2922	0	0
CHN1	0	0.29148	0	0
GSTM3	0	0.289	0	0
ANXA2	0	0	0.54943	0.02955
S100A11	0	0	0.54139	0
ARPC1B	0	0	0.53469	0
SHC1	0	0	0.49394	0
MYH9	0	0	0.49392	0
TGOLN2	0	0	0.49027	0
CLIC1	0	0.02903	0.47614	0.05099
CTSB	0	0	0.47157	0
SERPINE1	0	0	0.46159	0
SH3BGRL3	0	0	0.4569	0
CTSC	0	0	0.44701	0
DCBLD2	0	0	0.44658	0
NRP1	0	0	0.44202	0
COL1A2	0	0	0.44016	0
VCPIP1	0	0	0.43731	0
RAB11FIP1	0	0	0.43619	0
TIMP1	0	0	0.42348	0.09032
CAST	0	0	0.41702	0.0859
LIMS1	0	0	0.41556	0
LRRFIP1	0	0	0.41385	0
MVP	0	0	0.40454	0
GRN	0	0	0.40308	0
ZCCHC6	0	0	0.40251	0
ITGA5	0	0	0.39905	0
TREM1	0	0	0.3963	0
GLT25D1	0	0	0.39591	0.22305
ARPC2	0	0.01684	0.38416	0
LAMB1	0	0	0.38297	0
FNDC3B	0	0	0.38025	0.18346
MFSD1	0	0	0.37655	0
IQGAP1	0	0	0.37618	0.0965
THBS1	0	0	0.37428	0
ABL2	0	0	0.36981	0
DPYD	0	0	0.36879	0
LMAN1	0	0	0.3531	0.07575
CD46	0	0	0.35009	0
TBC1D8B	0	0	0.33771	0
BACH1	0	0	0.33354	0
ITGB1	0	0	0.33198	0
UAP1	0	0	0.33065	0
ICAM1	0	0	0.32938	0
P4HB	0	0	0.32814	0.04072
PROS1	0	0	0.32742	0
FN1	0	0	0.32733	0
CHI3L1	0	0	0.31714	0.03358
GUSB	0	0	0.31447	0.08643
PCOLCE	0	0	0.31322	0
NRP2	0	0	0.31299	0.15499
SRPX2	0	0	0.31228	0.13187
SERPINA1	0	0	0.31047	0
PDGFA	0	0	0	0.47253
NES	0	0	0	0.43544
DENND2A	0	0	0	0.41029
LAMB2	0	0	0.17082	0.39808
SOX9	0	0.03874	0	0.39101
MEGF8	0	0	0	0.3831
ZNF211	0	0	0	0.36655
SIPA1L1	0	0	0.21491	0.36342
POFUT1	0	0	0.26242	0.35826
ZNF671	0	0.04914	0	0.3372
TRIB2	0.19795	0	0	0.33469
MLC1	0	0.01363	0	0.32156
GLG1	0	0	0.11852	0.31253
CREB5	0.16026	0	0	0.30353
GPATCH1	0.00698	0	0	0.29443
CD97	0	0	0.25665	0.29336
PRPF31	0	0	0	0.2907
ZNF8	0.17034	0	0	0.28999
EGFR	0	0.04963	0	0.28866
ZNF264	0	0	0	0.28326
DLC1	0	0	0.1958	0.27571
ZNF227	0.10465	0	0	0.27499
ZNF426	0	0	0	0.27425
ADAM19	0	0	0.11485	0.27375
JAG1	0	0	0.03703	0.27129
ZNF45	0	0	0	0.27101
PTPRA	0	0.09539	0	0.26906
MAP3K1	0.22814	0	0	0.26805
PCDH17	0.20834	0	0	0.26755
MEOX2	0	0.11585	0	0.26739
PTPN14	0	0	0.29798	0.26144
PCSK5	0	0	0.23759	0.25959
SEMA6D	0	0	0	0.25656
VPS16	0	0	0	0.25506
ELOVL2	0	0.14765	0	0.25478
SEMA6A	0.06106	0	0	0.25437
ADAMTS9	0	0	0.08848	0.2535
ATP1B2	0	0.01963	0	0.25213
ACSL3	0	0	0	0.24946
STAU1	0	0	0.02166	0.24799
TMEM131	0	0	0	0.24799
ZNF302	0	0.07412	0	0.24744
CCND2	0.15805	0	0	0.24445
FZD3	0	0	0	0.24318
AKAP8L	0.12377	0	0	0.24175
SARS2	0.15604	0	0	0.24144
XRCC1	0.00449	0	0	0.24027
TGIF2	0	0.08838	0	0.24011
CDH2	0	0	0	0.23933
SAMD4A	0	0	0.12413	0.23792
HIP1	0.05576	0	0	0.23702
BPTF	0.32307	0	0	0.23585
BLM	0	0	0	0.2351
GRB10	0	0	0.22515	0.23298
DAG1	0	0	0	0.23163
EIF3G	0	0	0	0.23089
ZNF549	0.11324	0	0	0.22903
ZNF419	0	0	0	0.22766
ZYX	0	0	0.18471	0.22424
ITGB8	0	0	0	0.22384
GLT25D1	0	0	0.39591	0.22305
ZNF471	0.07598	0	0	0.22286
PLCG1	0	0	0	0.22285
KIAA0355	0	0	0	0.22227
UNC45A	0	0	0.1192	0.22206
PTN	0.06376	0	0	0.22116
LHFP	0	0	0	0.22064
CDK6	0	0	0	0.22057
PHC1	0.24994	0	0	0.22018
SPRY2	0	0.04713	0.10019	0.21819
ZNF148	0.18102	0	0	0.21688
ZNF136	0	0	0	0.21669
ITGA7	0	0	0.15949	0.21599
AASS	0	0	0	0.21533

## Sheet: Markers (110)
Gene	PN	NL	MES	CL
SCN3A	0.69446	0.06853	0	0
CRMP1	0.6584	0	0	0
HN1	0.61256	0	0	0
TMCC1	0.60024	0	0	0
SOX4	0.56263	0	0	0.06491
CHD7	0.54535	0	0	0.21181
RBPJ	0.54216	0	0	0
HDAC2	0.53531	0	0	0
MLLT11	0.47677	0.12391	0	0
LRP6	0.44998	0	0	0
FAM110B	0.44998	0	0	0
RAF1	0.44474	0	0	0
MMP16	0.44269	0	0	0.16075
SIRT2	0.4211	0.03266	0	0
TOP2A	0.41528	0	0	0
ZNF286A	0.4129	0	0	0
DCX	0.41264	0	0	0
CBX1	0.41012	0	0	0
MARCKS	0.40484	0	0	0
LPHN3	0.39502	0	0	0.06491
DTL	0.38529	0	0	0
PFN2	0.37846	0.2922	0	0
CLASP2	0.37792	0.24003	0	0
SOX11	0.37659	0	0	0.13997
C16orf80	0.37513	0.01724	0	0
CASK	0.37351	0	0	0.01894
TPP2	0.37276	0	0	0
P2RX7	0.36682	0	0	0
CEP63	0.36575	0	0	0
DNM3	0.36509	0.19055	0	0
SPAG5	0.35806	0	0	0.09258
HMGB3	0.35387	0	0	0
TEX10	0.35387	0	0	0
CEP170	0.34671	0.04795	0	0
GSTA4	0.34623	0.01	0	0
ENAH	0.34623	0	0	0.01
FCHSD2	0.34623	0.01	0	0
NCAPD2	0.34623	0	0	0
PBRM1	0.34623	0	0	0
KLF12	0.34376	0	0	0.21304
WHSC1	0.33792	0	0	0.13355
SOX5	0.33627	0	0	0.05564
CNOT6	0.33559	0	0	0
HIPK2	0.33513	0	0	0
NCAM1	0.33502	0	0	0
CSNK1E	0.33478	0	0	0.15332
RUFY3	0.32672	0	0	0.00879
HMG20A	0.32672	0	0	0
RNGTT	0.32672	0	0	0
LSAMP	0.32595	0	0	0.05446
BPTF	0.32307	0	0	0.23585
MAP2	0.31865	0.01518	0	0.05366
DDX11	0.31762	0	0	0
PELI1	0.31621	0.01106	0	0
KIF2A	0.31364	0.18554	0	0
DSCAM	0.31227	0	0	0.10923
BRD3	0.31213	0	0	0.03549
UGT8	0.31166	0.15473	0	0
CDC7	0.30953	0	0	0
TTC3	0.30887	0	0	0
CRB1	0.30864	0.07289	0	0.07377
KPNA2	0.30724	0	0	0
MED24	0.30577	0	0	0.15259
CASC3	0.30473	0	0	0.08495
ATAD2	0.30112	0	0	0.05177
LEPROTL1	0.30105	0.04166	0	0
LBR	0.29805	0	0	0
RAD51C	0.29747	0	0	0
CEP57	0.29747	0	0	0
POLR2F	0.29632	0.10289	0	0
BCOR	0.295	0	0	0
MAP4K5	0.29348	0	0	0
KHDRBS3	0.29232	0	0	0
SLC38A1	0.29197	0	0	0
TNR	0.29197	0	0	0
DHFR	0.29197	0	0	0
BEX1	0.28985	0.24362	0	0
ZMIZ1	0.2898	0	0	0
MICAL3	0.28778	0	0	0.00664
YBX1	0.28778	0	0	0
POLR2B	0.28778	0	0	0
C11orf30	0.28778	0	0	0.00664
FBXO7	0.28778	0	0	0
FRMD4A	0.28581	0	0.17588	0
INTS9	0.28268	0	0	0
USP22	0.28266	0	0	0.03082
ZNF292	0.28266	0	0	0.03082
SLC25A36	0.28266	0	0	0.03082
ZNF250	0.28266	0	0	0.03082
FGF12	0.28243	0.08725	0	0
KIF5C	0.28243	0.08725	0	0
LIG3	0.28058	0	0	0.12216
SMARCA4	0.28036	0	0	0.17187
NKIRAS2	0.27798	0	0	0.03154
CBR4	0.27798	0.03924	0	0
ERBB3	0.27796	0	0	0
MAD2L1	0.27748	0	0	0
RAPGEF2	0.27743	0	0	0
FXYD6	0.27626	0.01849	0	0.10837
KIF22	0.27529	0	0	0
CCNB2	0.27472	0	0	0
KIF20A	0.27415	0	0	0
TUG1	0.27367	0	0	0.08697
SART3	0.27353	0	0	0.09448
SLC39A6	0.27353	0	0	0.09448
FGF9	0.27334	0.19233	0	0
ACTR1A	0.27331	0.11179	0	0
RACGAP1	0.27313	0	0	0
HNRNPR	0.27301	0	0	0.08033
TCF4	0.27283	0	0	0.20417
ZNF248	0.27208	0.17496	0	0
ZNF711	0.27208	0	0	0.17056
NOVA1	0.27206	0	0	0.15869
ZEB2	0.26983	0	0	0
BLMH	0.26842	0	0	0.08688
VEZF1	0.26835	0	0	0.0057
UBAP2	0.26835	0	0	0
BUB1	0.26835	0	0	0
NAB1	0.26835	0	0	0
HNRNPU	0.2676	0	0	0.17672
SMC3	0.26645	0	0	0
AGPAT4	0.26641	0	0	0
GOLM1	0.26439	0	0	0.02946
ZMYM2	0.26439	0	0	0.02946
UGDH	0.26388	0	0.14467	0
PTBP2	0.26384	0.19148	0	0
CDC6	0.2607	0	0	0
CCDC99	0.2607	0	0	0
HSF2	0.26024	0.21209	0	0
PA2G4	0.25905	0	0	0
C2orf44	0.25856	0	0	0.09213
TIMELESS	0.25856	0	0	0.09213
MED13	0.25846	0	0	0.1354
SMARCE1	0.25803	0	0	0
PIK3R3	0.25803	0	0	0
CASP8AP2	0.25758	0	0	0
AATF	0.25675	0	0	0.02874
OSBPL8	0.25628	0	0	0
JMJD1C	0.25404	0	0	0.10419
BIRC5	0.25313	0	0	0
SCD5	0.25291	0	0	0.09789
MAGEH1	0.25217	0.25006	0	0
KIDINS220	0.25135	0	0	0.05961
PGAP1	0.24997	0	0	0.1201
PHC1	0.24994	0	0	0.22018
SMPD4	0.24926	0	0	0.04659
DHX9	0.24926	0	0	0.04659
PHLDA1	0.24898	0	0	0
NAP1L1	0.24896	0	0	0
CLEC16A	0.24894	0	0	0.00484
DDX46	0.24894	0	0	0
FUBP1	0.24894	0	0	0
ZEB1	0.24884	0	0	0.0815
SUMO2	0.24768	0.03705	0	0
POLDIP3	0.24679	0	0	0.13181
PDGFRA	0.24669	0	0	0
MLF1IP	0.24623	0	0	0
HIST1H4C	0.24577	0.07582	0	0.03097
PRPSAP2	0.24505	0.27083	0	0
SMARCC1	0.24485	0	0	0.20543
PIP4K2B	0.24472	0	0	0.08025
KIF15	0.24435	0	0	0.02799
CENPF	0.24329	0	0	0
SETD5	0.24284	0	0	0.18512
FYN	0.24282	0	0	0.14011
GPR17	0.24199	0	0	0
IKBKAP	0.24167	0	0	0
EXOSC2	0.24167	0	0	0
CKAP2	0.2406	0.03521	0	0
PSIP1	0.24018	0	0	0
SMC2	0.23932	0	0	0
RSF1	0.23659	0	0	0.16652
GRIA2	0.23606	0.08782	0	0.08105
BMS1	0.23605	0	0.06668	0
TUB	0.23555	0.071	0	0.05579
CKAP5	0.23358	0	0	0.1012
HNRPDL	0.23347	0	0	0.17086
UBE2I	0.23345	0	0	0
THOC5	0.23345	0	0	0
ASRGL1	0.23308	0.12466	0	0
MTMR2	0.23263	0	0	0
FANCI	0.2326	0	0	0.11543
ZNF10	0.23226	0	0	0.045
EIF3A	0.23163	0	0.18584	0
MED13L	0.23159	0	0	0.12442
BEX4	0.23159	0.16559	0	0
EDC3	0.23135	0	0	0
ARHGEF7	0.23099	0	0	0.10018
TAF2	0.22978	0	0	0
SRPK1	0.22978	0	0	0
TCF12	0.22956	0	0	0.00407
SLC35B1	0.22956	0	0	0.00407
CCDC88A	0.22956	0	0	0.00407
TCP1	0.22956	0.00407	0	0
POGK	0.22956	0	0	0
PPP2R2A	0.22956	0.00407	0	0
HELZ	0.22956	0	0	0.00407
NFIB	0.22891	0	0	0.07599
MATR3	0.22856	0.05895	0	0
ILF3	0.22841	0	0	0.20718
MAP3K1	0.22814	0	0	0.26805
TBPL1	0.22813	0.17289	0	0
SFPQ	0.22713	0	0	0.05992
HNRNPA1	0.22713	0	0	0.05992
PTTG1	0.22587	0	0	0
XPNPEP1	0.22574	0	0.07483	0
PDCD11	0.2248	0	0.09254	0
KIF5B	0.22377	0	0	0
TTF1	0.22365	0	0	0
RAB14	0.22324	0.00551	0	0
BACH2	0.22307	0	0	0.17981
RBM12	0.22223	0	0	0.11885
AURKB	0.22206	0	0	0
SPC25	0.22155	0	0	0
NRXN1	0.22104	0.09725	0	0
ATF7IP	0.22094	0	0	0
ETV1	0.22031	0	0	0.12373
SGPL1	0.21964	0	0.12535	0
CRYAB	0.2159	0.03234	0	0
NUPL2	0.21554	0.03407	0	0
MCM7	0.21542	0	0	0.04347
TOPORS	0.21542	0	0	0
TCERG1	0.21542	0	0	0
CEP135	0.21483	0	0	0
ZNF493	0.21459	0	0	0
CHMP7	0.21457	0	0	0
AP2B1	0.21275	0	0	0.00626
CDC5L	0.21275	0	0	0
PHIP	0.21258	0	0	0
NF1	0.21223	0	0	0.10569
MTF2	0.2117	0	0	0.072
CRKL	0.21147	0	0	0.14489
SOS2	0.21024	0	0	0.02584
DHX30	0.21022	0	0	0.00337
CDK5RAP2	0.21022	0	0	0.00337
CENPC1	0.21022	0	0	0
SEC24C	0.20996	0	0.1038	0
POGZ	0.2099	0	0	0.10229
PCDH17	0.20834	0	0	0.26755
KIF4A	0.2081	0	0	0
UBE2E3	0.2081	0.04955	0	0
ACACA	0.20799	0	0	0.07908
SUV420H1	0.20779	0	0	0.12161
KIAA0408	0.20749	0	0	0
WDR6	0.20733	0	0	0.16744
DHX57	0.20713	0	0	0.06191
POLQ	0.20713	0	0	0
CS	0.20711	0	0	0
PTPRS	0.20561	0	0	0.1788
FBXO21	0.20521	0	0	0.12274
ZNF638	0.20492	0	0	0
UBE4B	0.20489	0	0	0
PBK	0.20454	0	0	0
ARL3	0.20397	0.30182	0	0
RNF41	0.20371	0.21963	0	0
DOCK10	0.20297	0	0	0
ZNF184	0.20296	0	0	0.02534
RABGAP1	0.20296	0	0	0.02534
ARHGEF9	0.20281	0.09898	0	0
OPA1	0.2028	0	0	0
YLPM1	0.20246	0	0	0.20587
BSDC1	0.20232	0	0	0
TARDBP	0.20119	0	0	0.19123
WAC	0.20095	0	0	0
CEP68	0.19984	0	0	0.13951
QKI	0.19956	0	0	0.08495
LAPTM4B	0.19914	0	0	0.07271
SMC4	0.19878	0	0	0.042
DGCR2	0.19878	0	0	0.042
LIMA1	0.19812	0	0	0.0236
TRIB2	0.19795	0	0	0.33469
ZNF37A	0.19722	0	0	0
CTCF	0.19694	0	0	0.00707
GNAI1	0.19689	0.11301	0	0
XPO7	0.19683	0	0	0.0615
REV3L	0.19666	0	0	0.0869
SAFB	0.19602	0	0	0.18267
NONO	0.19443	0	0	0.02533
HMGB2	0.1944	0	0	0
HNRNPL	0.19391	0	0	0
TUBB3	0.19344	0	0	0
GTF3C5	0.19344	0	0	0.03839
PUM2	0.19308	0	0	0.09085
PAFAH1B3	0.1929	0.14282	0	0.15444
ZNF195	0.19216	0.02994	0	0.03637
GPSM2	0.19171	0.07992	0	0
TULP4	0.19163	0	0	0
LANCL1	0.19145	0.18326	0	0
MTMR9	0.19125	0	0	0
TSPYL4	0.19096	0.09107	0	0
PAK2	0.19091	0	0	0
POLR2A	0.19091	0	0.00275	0
ZNF34	0.19091	0	0	0.00275
KIN	0.19091	0	0	0
USP11	0.1909	0	0	0.1131
C20orf112	0.19001	0	0	0
NIF3L1	0.18969	0.2424	0	0
DZIP3	0.18859	0.11689	0	0
ELMO1	0.18834	0.132	0	0
XRCC2	0.18817	0	0	0.1064
CAMTA1	0.18804	0.10265	0	0
RTN3	0.18795	0.13309	0	0
BRD1	0.1875	0	0	0.10606
CLSPN	0.18715	0	0	0
UBAP2L	0.18672	0	0	0.00391
KATNB1	0.18631	0.06683	0	0
THSD7A	0.186	0	0	0.08459
KIAA0922	0.18562	0	0	0
TNIK	0.18481	0	0	0.00611
SMARCC2	0.18457	0	0	0.10312
STX6	0.184	0	0	0
TNRC6B	0.18393	0	0	0.15688
EIF4EBP2	0.18392	0	0.11316	0
HNRNPA2B1	0.18291	0	0	0.15247
ZKSCAN1	0.18277	0	0	0.04797
NLGN1	0.18263	0	0	0.11204
H2AFV	0.18242	0	0	0
HEATR6	0.18238	0	0	0.06821
SENP7	0.18238	0	0	0.06821
PPP2R5E	0.18235	0	0	0.04056
TROVE2	0.18183	0	0	0.12161
SYNE1	0.18172	0	0	0
ANKRD28	0.18159	0	0	0
SNX1	0.18159	0	0.04103	0
ZNF148	0.18102	0	0	0.21688
SPEN	0.18032	0	0	0.0547
MLL	0.18031	0	0	0.05827
BHLHB9	0.1801	0.18326	0	0
NUP93	0.17996	0	0	0.02345
USP47	0.17985	0	0	0.09846
CHD4	0.17963	0	0	0.15332
C14orf132	0.17931	0.12826	0	0
PELI2	0.17849	0	0	0
MAGI1	0.17815	0.07932	0	0.0911
EXOC1	0.17771	0	0	0
VBP1	0.17725	0.18581	0	0
RBBP6	0.17652	0	0	0.10394
SET	0.17605	0	0	0.14314
FTO	0.17522	0	0	0.03403
GNPAT	0.17522	0	0	0
POU2F1	0.17501	0	0	0.15303
RFC4	0.17484	0	0	0
PTP4A1	0.17484	0	0	0
MED12	0.17484	0	0	0.02373
MPDZ	0.17428	0	0	0.10594
SLC7A6	0.17383	0	0	0
SKIV2L2	0.17363	0	0	0
ASCC1	0.17356	0.30249	0	0
NOLC1	0.17326	0	0	0
CFDP1	0.17298	0	0	0
RAPGEF4	0.17246	0.09192	0	0
ARID4B	0.17163	0	0	0
BRWD1	0.17163	0	0	0.00219
RNF138	0.17163	0	0	0
APPBP2	0.17163	0.00219	0	0.00219
MCPH1	0.17163	0	0	0
EIF4G2	0.17163	0	0	0.00219
INTS7	0.17158	0	0	0
PUS3	0.17157	0	0	0.0346
NUP188	0.17157	0	0	0
RTF1	0.17129	0	0	0.02177
ZNF84	0.17071	0	0	0.09298
COIL	0.17068	0.08934	0	0
ZNF8	0.17034	0	0	0.28999
KLHDC3	0.16978	0.19611	0	0
DDX50	0.16935	0	0.04961	0
CUEDC2	0.169	0.16263	0	0
ERCC5	0.16876	0	0	0
PHF21A	0.1686	0	0	0.15186
DYNC1LI1	0.16853	0.05776	0	0
THOC1	0.16812	0	0	0.06638
SNRPF	0.16801	0	0	0
PFDN2	0.16696	0	0	0
KIF1A	0.16671	0.1219	0	0
BUB3	0.16657	0.04264	0	0
CCT2	0.16654	0	0	0.15199
NKTR	0.16605	0	0	0.17176
SUPV3L1	0.16587	0	0	0
FXR1	0.16534	0	0	0
NASP	0.16522	0	0	0.05304
CALCOCO1	0.16522	0	0	0.05304
CSDE1	0.16434	0	0.02912	0
XRCC5	0.16397	0	0	0
FAM115A	0.16378	0	0	0.06527
FAM60A	0.16344	0	0	0
TNKS	0.16339	0	0	0.19072
TANC2	0.16288	0	0	0.10245
CPSF6	0.16285	0	0	0.05867
USP7	0.16262	0	0	0.1199
CEP192	0.16257	0	0	0.11082
QRICH1	0.16257	0	0	0.11082
NLGN3	0.16254	0	0	0.19504
SEMA5A	0.16251	0	0	0.14255
MYH10	0.16242	0	0	0.10894
ZNF692	0.16235	0	0	0.17867
KIF3A	0.16231	0.06092	0	0.02065
RNF38	0.16168	0	0	0
KIAA0586	0.16168	0	0	0.00379
TM4SF1	0.16151	0	0.10791	0
EXOSC9	0.16133	0	0	0
GPM6A	0.16132	0.18128	0	0.09338
CABIN1	0.16119	0	0	0.13462
BZW2	0.16063	0	0	0
ZNF271	0.16043	0	0	0.07097
RPL4	0.16031	0	0.05765	0
ARID1A	0.16028	0	0	0.11432
CBLB	0.16028	0	0.1217	0
CREB5	0.16026	0	0	0.30353
HUWE1	0.15981	0	0.06207	0
PNN	0.15941	0	0	0.14068
MPHOSPH9	0.15937	0	0	0.07219
PTK2	0.15915	0	0	0
UBFD1	0.15869	0	0.13787	0
SSRP1	0.15839	0	0	0.12246
GTPBP4	0.15826	0	0	0
CCND2	0.15805	0	0	0.24445
PCBP2	0.1577	0	0	0
FAM5C	0.15767	0.0921	0	0.07058
RHOT1	0.1576	0.26396	0	0
FBXO11	0.1574	0	0	0
PARP2	0.1574	0.00318	0	0.02273
MAD2L1BP	0.1574	0.00318	0	0
PAPSS1	0.1568	0.00667	0	0
TRIM33	0.15647	0	0	0.08799
MTX2	0.15643	0	0	0
HLTF	0.15632	0.02556	0	0
ALDH18A1	0.15624	0	0.04066	0
SARS2	0.15604	0	0	0.24144
TIAL1	0.15599	0.10016	0	0
SQLE	0.15521	0	0	0.09181
MED1	0.1548	0	0	0.02054
TAOK3	0.15475	0	0	0.15578
CHD9	0.15466	0	0	0.11183
SCN1A	0.15448	0.06171	0	0
NUDT11	0.15439	0.14761	0	0
AAAS	0.15436	0	0	0.05204
SNRPA1	0.15434	0	0	0
ZNF22	0.15424	0	0	0.03101
RBMX	0.15424	0.02544	0	0
ZCCHC11	0.15408	0	0	0.09929
DLG5	0.15373	0	0	0.12637
NF2	0.15368	0	0.07953	0
SRRM2	0.15367	0	0	0.15109
TPX2	0.15364	0	0	0.04828
BCCIP	0.15355	0.0259	0	0
LUZP2	0.15341	0.07021	0	0
RABEP1	0.15338	0	0	0.04212
STAU2	0.1529	0.12543	0	0
STAMBP	0.15264	0.20222	0	0
EIF2C1	0.1524	0	0	0.00171
EIF4G3	0.1524	0	0	0
SLC25A17	0.1524	0.00171	0	0
WDR82	0.1524	0	0	0.00171
SEZ6L	0.1524	0.00171	0	0.00171
RBM34	0.1524	0.00171	0	0
PSMD7	0.1524	0.00171	0	0
THNSL1	0.15237	0.14617	0	0
GRIA4	0.15208	0	0	0.19973
C16orf57	0.15199	0	0.2222	0
RABIF	0.15197	0.20776	0	0
SGTA	0.1518	0	0	0.15365
TMEM97	0.15146	0	0	0.11684
RNPS1	0.15143	0	0	0
PJA1	0.15138	0.05052	0	0
DLGAP1	0.15104	0.06898	0	0
USP46	0.15104	0.06898	0	0
EWSR1	0.15079	0	0	0.06859
EXOSC10	0.15075	0	0	0.14194
ACTR8	0.15075	0.00262	0	0.00262
ALMS1	0.15069	0	0	0.11679
ZNF669	0.15068	0.07703	0	0
UCHL1	0.15046	0.10676	0	0
NOL11	0.15042	0	0	0
NR2C2	0.15042	0	0	0.05142
DCP2	0.15022	0	0	0
SEC61A1	0.15007	0	0.17142	0.14333
TSNAX	0	0.50204	0	0
SEPW1	0	0.49465	0	0.02955
PEX11B	0	0.46147	0	0
YPEL5	0	0.45272	0	0
COX4I1	0	0.44756	0	0
NSL1	0.08776	0.44238	0	0
GUK1	0	0.43268	0	0
TTC1	0	0.42497	0.07824	0
CALM2	0	0.39946	0	0
GABARAPL2	0	0.39215	0	0.04639
CRBN	0.11838	0.38917	0	0
LYRM1	0	0.38556	0	0
MDH1	0	0.38306	0	0
NDUFB3	0	0.38077	0.03173	0
DNAJC8	0	0.38001	0	0
MRPL49	0	0.37928	0.0872	0
ATP5G1	0.07629	0.37174	0	0
EAPP	0	0.36166	0	0
PEX19	0	0.35946	0	0
PDE6D	0.14047	0.35903	0	0
USP33	0.10819	0.3527	0	0
NDUFAB1	0.10545	0.34792	0	0
TCEAL1	0	0.34692	0	0
C1D	0	0.34597	0	0
SEPP1	0	0.34241	0.16186	0
ZNHIT3	0.11278	0.33669	0	0
RAB4B	0	0.33513	0	0.1025
LMO3	0	0.32656	0	0.03439
FIS1	0	0.32609	0	0
C14orf2	0	0.32197	0	0
HRSP12	0	0.32147	0	0.01586
SRP9	0.10388	0.3188	0	0
ADD3	0.10165	0.31841	0	0
NEDD8	0	0.318	0	0
EPS15	0	0.31675	0.03079	0
PREPL	0.008	0.31323	0	0
SNX11	0	0.3125	0	0
FBXL5	0	0.30897	0	0
NDUFB1	0	0.30702	0	0
COG2	0.08977	0.30672	0	0
MGST3	0	0.30631	0.03039	0
SC5DL	0	0.30395	0	0
ASCC1	0.17356	0.30249	0	0
RAP1GDS1	0.06685	0.3024	0	0
CRYZL1	0	0.30201	0	0
UNC50	0	0.30194	0	0.08347
ATP5F1	0	0.30185	0	0
ARL3	0.20397	0.30182	0	0
MYBPC1	0	0.30113	0	0
GPX1	0	0.29741	0.13137	0
DPH5	0.09829	0.29544	0	0
NDUFS3	0	0.29513	0	0.11754
C1orf43	0	0.29435	0	0
CDKL3	0.09223	0.293	0	0
PFN2	0.37846	0.2922	0	0
CHN1	0	0.29148	0	0
GSTM3	0	0.289	0	0
COX5B	0	0.28896	0	0
POLR2G	0	0.28613	0	0.06684
HNMT	0	0.28515	0.0696	0
NDUFB5	0	0.28514	0	0
C12orf29	0.07202	0.28396	0	0
CRYL1	0	0.28202	0	0.0588
NDUFA4	0	0.28002	0	0
ATP5O	0	0.27803	0	0
TMEM14A	0	0.27794	0	0
ATP5L	0	0.27445	0	0
FBXO3	0	0.27358	0	0.00595
YWHAE	0.00595	0.27358	0	0.00595
VDAC3	0.12198	0.27182	0	0
PRPSAP2	0.24505	0.27083	0	0
RHOT1	0.1576	0.26396	0	0
GHITM	0	0.26392	0.04707	0
GSTO1	0	0.26186	0.21915	0
TMEM144	0	0.26156	0.10917	0
TPT1	0	0.26154	0.13683	0
NECAP1	0.13864	0.26154	0	0
TMEM14B	0.11245	0.26146	0	0
ISCA1	0.13448	0.26117	0	0
NDUFA1	0	0.258	0.06943	0
ANXA7	0	0.25714	0.02267	0
NDUFA2	0	0.25565	0	0
SPOCK3	0.05836	0.25385	0	0
HIGD1A	0	0.25352	0	0
MOCS2	0	0.25315	0	0
BLOC1S1	0	0.25121	0	0
BRP44	0	0.251	0.08198	0
MAGEH1	0.25217	0.25006	0	0
ECHS1	0	0.25005	0.1349	0
RBX1	0.07337	0.24998	0	0
PRKACB	0.05666	0.24788	0	0
CLDN10	0	0.24754	0	0.10969
PRKAG2	0	0.24722	0.05421	0
NFU1	0.06691	0.24711	0	0
COPS4	0	0.24667	0	0
NDUFC2	0	0.24512	0	0
CDC42	0.04643	0.24439	0	0
BEX1	0.28985	0.24362	0	0
NIF3L1	0.18969	0.2424	0	0
RNF13	0	0.24154	0	0
IMPA1	0	0.24035	0	0
CLASP2	0.37792	0.24003	0	0
RPA2	0	0.23997	0	0
QDPR	0	0.23827	0	0
PLA1A	0	0.237	0.17739	0
FEZ1	0.12509	0.23569	0	0.11706
MAPK10	0.08872	0.23457	0	0
MRP63	0	0.23442	0	0.05553
PCMT1	0.00424	0.23403	0	0
HTR3B	0	0.23403	0	0
ATP6V1A	0.00424	0.23403	0	0
NUBP2	0.10359	0.23375	0	0
NDRG2	0.04443	0.23166	0	0.02714
ATP5J	0	0.23118	0	0
BLZF1	0	0.23009	0.0526	0
ATPIF1	0	0.22819	0	0
OSBPL1A	0	0.22819	0	0.00575
AKTIP	0	0.22802	0	0.08569
ING4	0.09685	0.22735	0	0.01255
HAX1	0.11139	0.22527	0	0
POLR2I	0	0.22461	0	0.06512
WRB	0.0225	0.22458	0	0
BET1	0	0.22371	0.15232	0
NIT1	0	0.22313	0	0
RHEB	0	0.22227	0	0
GBAS	0	0.22187	0	0.17615
GTF2H5	0	0.22118	0.01993	0
MRPS33	0	0.22095	0.07126	0
RNF11	0	0.22058	0	0
NQO2	0	0.2198	0.08399	0
COMMD8	0	0.21971	0.04443	0
RNF41	0.20371	0.21963	0	0
CLDND1	0.05891	0.21876	0	0
GOLGA7	0	0.2173	0	0
SYP	0.0667	0.21623	0	0
IFNGR1	0	0.21612	0.16225	0
YWHAQ	0.12901	0.21579	0	0
MRPL46	0	0.21498	0	0
MED7	0	0.2147	0.0712	0
RCHY1	0	0.21445	0	0
PPP2R3C	0.07412	0.21429	0	0
ANGEL2	0.13851	0.2138	0	0
UBE2N	0.12112	0.21309	0	0
UQCRC2	0.0762	0.21306	0	0
SIRT5	0	0.21281	0	0
TRAPPC2L	0	0.21262	0	0
OAT	0	0.21262	0	0
UBB	0	0.2123	0	0.06298
RWDD1	0	0.21213	0.0622	0
HSF2	0.26024	0.21209	0	0
PEX3	0	0.21207	0	0
C8orf33	0	0.21128	0	0
SERPINI1	0	0.20944	0	0
PPCS	0	0.2094	0.13188	0.01385
ALDH1L1	0	0.20865	0	0.16837
RABIF	0.15197	0.20776	0	0
TMEM50B	0	0.20755	0.0573	0.02527
UFC1	0	0.20624	0	0
DCTN3	0.10896	0.2057	0	0
AKR1A1	0	0.20566	0.08745	0
GCA	0	0.20541	0.05337	0
THYN1	0.13177	0.20295	0	0.15224
NDUFB6	0.05559	0.20284	0	0
STAMBP	0.15264	0.20222	0	0
MTMR6	0	0.2022	0	0
BTBD3	0	0.20219	0	0.08093
MRPL33	0	0.20158	0	0
PSMD10	0.11926	0.20154	0	0
DYNLL1	0	0.20093	0	0
CSRP1	0	0.20077	0.08296	0.08463
TM2D1	0	0.20041	0	0
POP5	0	0.19956	0	0.02384
HBXIP	0	0.19947	0	0
GYG1	0	0.19816	0	0
CACYBP	0.11113	0.19814	0	0
ADH5	0.04703	0.1976	0	0
SLC31A2	0	0.19721	0.13117	0
TTC33	0.12107	0.19659	0	0
ACTR10	0	0.19647	0	0
PIGF	0.06308	0.19627	0	0
FECH	0	0.19624	0.084	0.07912
KLHDC3	0.16978	0.19611	0	0
ASNSD1	0.1314	0.196	0	0
FPGT	0	0.19591	0	0.03705
C1orf123	0	0.19591	0	0
SUCLG1	0.10366	0.19514	0	0
PEA15	0.10366	0.19514	0	0
CRIPT	0.14785	0.19482	0	0
S100B	0.00286	0.19462	0	0.00286
NDP	0	0.19462	0	0.00286
TXNDC9	0	0.19448	0.06167	0
FGF9	0.27334	0.19233	0	0
COX7A2	0.06394	0.19187	0	0
PTBP2	0.26384	0.19148	0	0
UQCRQ	0	0.19135	0	0
GJA1	0	0.19129	0.04753	0.12067
ATP6V1D	0	0.19091	0.01854	0
DNM3	0.36509	0.19055	0	0
HMOX2	0	0.18986	0.05752	0
CHMP5	0.0779	0.18972	0	0
SACM1L	0	0.18932	0	0.00407
NCOA4	0.1199	0.18902	0.12333	0
LIPA	0	0.18859	0.08821	0
FNTA	0	0.18839	0	0
CDK5	0	0.18821	0	0
NDUFA5	0	0.18795	0	0.09975
C3orf14	0	0.18725	0	0
DGKB	0.14637	0.18702	0	0
ADI1	0	0.18629	0.05008	0
MRPS27	0.01817	0.18585	0	0
VBP1	0.17725	0.18581	0	0
C20orf111	0	0.18559	0.05031	0
KIF2A	0.31364	0.18554	0	0
C1orf61	0.03719	0.18545	0	0.06753
CHMP2B	0	0.18462	0.07263	0
TINF2	0	0.18453	0	0.03528
PSMC6	0	0.18358	0	0.0055
ANAPC13	0.04294	0.18358	0	0
EIF4A2	0.04294	0.18358	0	0
LANCL1	0.19145	0.18326	0	0
BHLHB9	0.1801	0.18326	0	0
C11orf51	0.05901	0.18193	0	0
PDCD6	0	0.18191	0	0
PSMA2	0	0.18163	0	0.07492
GRHPR	0.05777	0.18154	0	0
GLUD1	0.12337	0.18141	0	0
GPM6A	0.16132	0.18128	0	0.09338
PRMT3	0	0.18107	0	0.06305
C1orf109	0	0.18107	0	0.03694
BBS4	0	0.18059	0	0.02229
SNX3	0	0.18031	0.03733	0
SRI	0	0.18003	0	0.06121
WDR61	0	0.17997	0	0
TMEM59	0	0.17944	0.07734	0
DYNLT1	0.05185	0.17926	0	0
SDCCAG8	0	0.17889	0	0
POP4	0	0.17889	0.00402	0.02396
ALDOC	0.099	0.17866	0	0
LCMT1	0.06454	0.17817	0	0
TIMM10	0	0.17802	0	0
ZFAND1	0	0.17748	0.04994	0
HLA-DRA	0	0.17695	0.1867	0
TPMT	0	0.17674	0.04854	0
MRPL20	0	0.17634	0	0
ITGB1BP1	0	0.17634	0.04839	0
AMZ2	0	0.17629	0	0.07244
ATG7	0	0.17589	0.15394	0
SLC7A11	0	0.17587	0	0.12482
SPCS1	0	0.17519	0	0
ZNF248	0.27208	0.17496	0	0
IL17RB	0	0.17433	0	0.10085
GABRB1	0	0.17433	0	0.0894
VPS26A	0.07273	0.17426	0.06445	0
NPTN	0	0.17349	0.05004	0
UROD	0	0.17342	0.05333	0.04471
TBPL1	0.22813	0.17289	0	0
ACSL6	0	0.17245	0	0
PDCD10	0	0.17244	0.11723	0
GABARAP	0	0.1724	0.04712	0
SLC9A6	0.08849	0.1724	0	0
COX7A2L	0	0.17228	0.03429	0
GOT1	0.03572	0.17228	0	0
OLA1	0.07471	0.17226	0	0
GTF2B	0.07471	0.17226	0	0
PLP1	0.12847	0.17221	0	0
CHMP4A	0	0.17207	0.05612	0.03334
PSAT1	0.09335	0.17163	0	0.04425
MRPL52	0	0.17156	0	0
TM2D3	0.02676	0.17146	0	0
PAX6	0	0.17145	0	0.16682
SHOC2	0.0519	0.17115	0.00546	0
ATP5I	0.04904	0.17099	0	0
DHRS7B	0	0.17058	0	0.02114
CISD1	0.07704	0.17021	0	0
BCL7B	0	0.16995	0.10902	0
RPL38	0.07532	0.16992	0	0
QRSL1	0.06259	0.16982	0	0
POMP	0	0.16971	0.08618	0
STX8	0	0.16906	0	0
DIABLO	0.0884	0.16871	0	0
GLRB	0.06099	0.16766	0	0
COQ10B	0	0.16743	0.07463	0
B3GALNT1	0	0.16676	0	0
NAGK	0	0.1664	0.11533	0
REEP5	0	0.16633	0.06537	0.04234
ATP6V1E1	0	0.16624	0.00395	0
PEF1	0	0.16624	0	0
ALDH9A1	0	0.16607	0	0.0431
TSSC1	0.11761	0.16603	0	0
BEX4	0.23159	0.16559	0	0
S100A13	0	0.16471	0.06253	0.05892
RAB33B	0	0.16462	0	0
ARPC3	0	0.16449	0.15551	0
DLG2	0.01648	0.16396	0	0
TMBIM4	0	0.1638	0.12736	0
NECAP2	0	0.16358	0.05182	0
NSF	0.02752	0.1634	0	0
CA2	0	0.16315	0	0.13733
CUEDC2	0.169	0.16263	0	0
ZCCHC10	0	0.1619	0	0
BCAS2	0	0.16153	0	0
C1orf216	0	0.16138	0	0
FGD2	0	0.16124	0.1753	0
SAR1B	0	0.16121	0.10136	0
CGRRF1	0	0.1611	0	0.05883
ID2	0	0.16054	0	0.06633
PRDX3	0	0.16003	0.04005	0
ARMC1	0.14651	0.15998	0	0
CEPT1	0	0.15991	0.06517	0
KBTBD4	0	0.15958	0	0.12197
ZNF410	0	0.15955	0	0.02288
ATP5H	0	0.15877	0.04222	0
PTS	0	0.15868	0	0
MRPS15	0	0.15864	0.05103	0
TRMT5	0.12049	0.15839	0	0
ARL2	0.06531	0.15828	0.04424	0
TOMM20	0.12093	0.15822	0	0
PLEKHB1	0.09951	0.15808	0	0
SCNM1	0.05326	0.15775	0	0
C1GALT1	0	0.15701	0.07721	0.05685
HDDC2	0.08786	0.15654	0	0
DCTN6	0.04365	0.15652	0	0
FIG4	0.04365	0.15652	0	0
CREB3	0	0.15651	0.05155	0
COX7B	0	0.15651	0.05155	0
ACSL4	0	0.15597	0.18872	0
EIF3K	0	0.15569	0	0.10196
DCUN1D1	0.10302	0.15553	0	0
TCEB2	0.11303	0.15537	0	0
TCTA	0	0.15535	0.00178	0
POLR3F	0	0.15535	0	0.00178
PPT1	0	0.15535	0.00178	0
NDUFB8	0.00178	0.15535	0	0
ATP5C1	0.06852	0.15531	0	0
GRIK1	0	0.15519	0	0.13267
SDHC	0	0.15502	0	0
UGT8	0.31166	0.15473	0	0
AGA	0	0.15448	0.12672	0
LYPLA1	0	0.15418	0	0.00273
RNF14	0	0.15418	0.01679	0
AURKAIP1	0	0.15418	0	0.00273
PFDN4	0.00273	0.15418	0	0
CAPZA2	0	0.15371	0.11187	0
UQCC	0	0.15358	0	0.10354
PRNP	0	0.15321	0.03856	0.00389
TMEM9B	0	0.15294	0	0.08516
ACN9	0	0.15275	0	0
CDO1	0	0.15263	0	0
CALM1	0	0.15258	0	0.21189
ATP1A2	0	0.15257	0	0.10289
EIF1B	0.07021	0.15253	0	0
ENPP2	0.03927	0.15228	0.0902	0
EIF5	0	0.15226	0	0.06347
C15orf29	0.07728	0.15217	0	0.05139
CD58	0	0.15202	0.07359	0.00562
DBNDD2	0.04506	0.15199	0.06726	0
TPM3	0.01595	0.15134	0.0153	0
DUSP11	0	0.15133	0.07307	0
RARRES3	0	0.15131	0.12674	0
UBL5	0	0.15116	0	0.00389
CALM3	0.04001	0.15116	0	0
YAF2	0.09481	0.15114	0	0
PSME1	0	0.15107	0.06015	0
DGUOK	0.13819	0.15082	0	0
BBS10	0.12943	0.15079	0	0
FXC1	0	0.15073	0.10467	0
VPS45	0.14999	0.15055	0	0.13811
SCN2A	0.07664	0.15034	0	0
STYXL1	0	0.1503	0.08908	0
NDUFS4	0	0.15024	0	0
DNAJA2	0	0.15024	0	0
PIN4	0.10215	0.15004	0	0
ANXA2	0	0	0.54943	0.02955
S100A11	0	0	0.54139	0
ARPC1B	0	0	0.53469	0
SHC1	0	0	0.49394	0
MYH9	0	0	0.49392	0
TGOLN2	0	0	0.49027	0
CLIC1	0	0.02903	0.47614	0.05099
CTSB	0	0	0.47157	0
SERPINE1	0	0	0.46159	0
SH3BGRL3	0	0	0.4569	0
CTSC	0	0	0.44701	0
DCBLD2	0	0	0.44658	0
NRP1	0	0	0.44202	0
COL1A2	0	0	0.44016	0
VCPIP1	0	0	0.43731	0
RAB11FIP1	0	0	0.43619	0
TIMP1	0	0	0.42348	0.09032
CAST	0	0	0.41702	0.0859
LIMS1	0	0	0.41556	0
LRRFIP1	0	0	0.41385	0
MVP	0	0	0.40454	0
GRN	0	0	0.40308	0
ZCCHC6	0	0	0.40251	0
ITGA5	0	0	0.39905	0
TREM1	0	0	0.3963	0
GLT25D1	0	0	0.39591	0.22305
ARPC2	0	0.01684	0.38416	0
LAMB1	0	0	0.38297	0
FNDC3B	0	0	0.38025	0.18346
MFSD1	0	0	0.37655	0
IQGAP1	0	0	0.37618	0.0965
THBS1	0	0	0.37428	0
ABL2	0	0	0.36981	0
DPYD	0	0	0.36879	0
LMAN1	0	0	0.3531	0.07575
CD46	0	0	0.35009	0
TBC1D8B	0	0	0.33771	0
BACH1	0	0	0.33354	0
ITGB1	0	0	0.33198	0
UAP1	0	0	0.33065	0
ICAM1	0	0	0.32938	0
P4HB	0	0	0.32814	0.04072
PROS1	0	0	0.32742	0
FN1	0	0	0.32733	0
CHI3L1	0	0	0.31714	0.03358
GUSB	0	0	0.31447	0.08643
PCOLCE	0	0	0.31322	0
NRP2	0	0	0.31299	0.15499
SRPX2	0	0	0.31228	0.13187
SERPINA1	0	0	0.31047	0
CCL2	0	0.04517	0.30875	0
LNPEP	0	0	0.30631	0
SOAT1	0	0	0.30134	0
WWTR1	0	0	0.30115	0.11811
ERO1L	0	0	0.2998	0
GFPT2	0	0	0.29816	0
PTPN14	0	0	0.29798	0.26144
CA12	0	0	0.29728	0.14277
PELO	0	0	0.29521	0
MSN	0	0	0.29514	0.13856
TPM4	0	0	0.29352	0
IFI16	0	0	0.29264	0
MR1	0	0.06621	0.29017	0
MANBA	0	0.04456	0.28965	0
SLC26A2	0	0	0.28844	0
CTSL1	0	0	0.28446	0
SRPR	0	0	0.28412	0
LPP	0	0	0.28252	0.16918
ETF1	0	0	0.28233	0
PLS3	0	0.00964	0.28233	0.03079
CAV1	0	0	0.28154	0
REXO2	0	0	0.27758	0
CREB3L2	0	0	0.27758	0
APOBEC3C	0	0	0.27647	0
CAPG	0	0.10026	0.27411	0
UPP1	0	0	0.27216	0
SOD2	0	0	0.27216	0
HBEGF	0	0	0.27211	0
CTSA	0	0	0.2699	0.12001
ZBTB38	0	0	0.26989	0.0131
CFI	0	0	0.26865	0
GNS	0	0	0.26607	0.07613
MYD88	0	0	0.26518	0.04812
SAT1	0	0.03848	0.26504	0
HEXA	0	0	0.26453	0
CD44	0	0	0.26421	0.11595
COL5A2	0	0	0.26408	0.06057
POFUT1	0	0	0.26242	0.35826
KIAA0247	0	0	0.26101	0
ST3GAL1	0	0	0.25987	0
FAM129A	0	0	0.25872	0.1586
SNTB2	0	0	0.25716	0.08652
CD97	0	0	0.25665	0.29336
TMOD3	0	0	0.25516	0.12133
PTPN2	0	0	0.25379	0
SP100	0	0.09073	0.25363	0.07255
NAGA	0	0	0.24931	0
GBP2	0	0	0.24921	0.0084
C1S	0	0	0.24831	0
GBE1	0	0	0.24785	0
GLB1	0	0.04068	0.24624	0
DYNLT3	0	0.10123	0.2458	0
IFITM3	0	0.03833	0.24468	0.08164
TMEM43	0	0	0.24339	0.10108
PTPN12	0	0	0.24324	0
ABCC3	0	0	0.24324	0.07152
TPP1	0	0	0.24259	0
SCPEP1	0	0.11827	0.24256	0
RABGAP1L	0	0.14815	0.24174	0
LGALS8	0	0.1035	0.24089	0
ANXA4	0	0.07492	0.24084	0
PCSK5	0	0	0.23759	0.25959
CDH11	0	0	0.23654	0.06697
ARF6	0	0	0.23619	0.11418
LGALS1	0	0	0.23544	0.0043
TAGLN	0	0	0.23134	0
APLP2	0	0	0.23049	0.11029
LAMC1	0	0	0.2302	0.20021
PAM	0	0	0.22885	0.14465
PIGT	0	0	0.22776	0.13317
CXCL14	0	0.03362	0.22714	0.04136
F13A1	0	0	0.22685	0
OBFC1	0	0.13696	0.22591	0
GRB10	0	0	0.22515	0.23298
CD164	0	0.09464	0.22306	0
POSTN	0	0	0.22245	0.13323
C16orf57	0.15199	0	0.2222	0
PARVA	0	0	0.22122	0.1206
TMBIM1	0	0.13729	0.22056	0.09672
TMED9	0	0	0.22042	0.14903
CAP1	0	0.12066	0.21991	0
GSTO1	0	0.26186	0.21915	0
CTSD	0	0	0.21787	0
VCL	0	0	0.21757	0.11472
MCFD2	0	0.00361	0.21712	0
PYGL	0	0	0.21609	0.05357
ARSJ	0	0	0.21597	0.1275
ACTA2	0	0	0.21522	0
SIPA1L1	0	0	0.21491	0.36342
CDV3	0.09094	0	0.21484	0
GALNT10	0	0	0.21468	0
SLC39A14	0	0	0.21414	0.12832
PTP4A2	0	0	0.21376	0
CASP8	0	0.09175	0.21375	0.07221
A2M	0	0	0.21337	0
ADAM9	0	0	0.21121	0.10997
GCLM	0	0.10348	0.21093	0
CAPZA1	0	0.12198	0.21078	0
PLOD1	0	0	0.20987	0.13729
PLOD3	0	0	0.20901	0.14494
HSPA6	0	0	0.2089	0.08476
CCL5	0	0.05077	0.20841	0
CD74	0	0.00487	0.20783	0
SLC2A3	0	0	0.20757	0
RNASE1	0	0.07643	0.20677	0
SEC31A	0	0	0.20477	0
ACTN1	0	0	0.20372	0.13618
KDELR2	0	0	0.20242	0
CALU	0	0	0.20206	0.03781
NQO1	0	0.13326	0.20114	0
SERPING1	0	0	0.2006	0.04903
PDPN	0	0	0.20046	0.08345
STEAP3	0	0	0.19982	0.08689
C12orf35	0	0	0.19925	0
PPP1R15A	0	0	0.19914	0.14047
ASL	0	0.03329	0.19889	0
TMEM176B	0	0.00299	0.19884	0
CFLAR	0	0	0.19844	0.05852
ACTR2	0	0	0.19779	0
ATF6	0	0	0.19779	0
GPNMB	0	0	0.19733	0
FCGRT	0	0	0.19689	0.02503
CYR61	0	0	0.19689	0.02503
COL14A1	0	0	0.19593	0
DLC1	0	0	0.1958	0.27571
RGS2	0	0	0.19231	0
SH3GLB1	0	0	0.19222	0
HDLBP	0	0	0.19075	0
TRIP11	0	0	0.19063	0.00413
CRTAP	0	0	0.19063	0
SLC20A1	0	0	0.19035	0
DUSP3	0	0.12481	0.19023	0
NUCB1	0	0	0.18938	0.20616
MMP7	0	0	0.1889	0
ASS1	0	0	0.1889	0
ACSL4	0	0.15597	0.18872	0
TWF2	0	0.04595	0.18776	0
NEDD9	0	0	0.18763	0.13865
HLA-DRA	0	0.17695	0.1867	0
GBA	0	0	0.18657	0
FKBP15	0	0	0.18657	0
DPP4	0	0	0.18644	0.16612
ERLIN1	0	0	0.18633	0
NANS	0.12148	0	0.18631	0
TNC	0	0	0.18616	0.11782
EIF3A	0.23163	0	0.18584	0
PLP2	0	0	0.18556	0.04084
CNIH3	0	0	0.18498	0.12061
ZYX	0	0	0.18471	0.22424
GGCX	0	0	0.18424	0
ACOT9	0	0.05401	0.18367	0
C8orf4	0	0	0.18351	0.03591
MYLK	0	0.00473	0.18348	0
NID2	0.08631	0	0.18303	0
LAMP2	0	0.03211	0.18273	0
RAP2B	0	0	0.18273	0
SERPINB8	0	0.10178	0.18254	0
MCL1	0	0	0.18249	0.05494
ARPC1A	0	0.00244	0.18058	0
CALD1	0	0	0.18017	0.02404
ABCA1	0	0	0.18017	0
PLOD2	0	0	0.17969	0.04734
ELL2	0	0	0.17969	0
CRISPLD2	0	0	0.17822	0
PLA1A	0	0.237	0.17739	0
THBS2	0	0	0.17709	0
SLC5A3	0	0	0.17637	0
FRMD4A	0.28581	0	0.17588	0
TRIP12	0.07745	0	0.17577	0
FGD2	0	0.16124	0.1753	0
TXN	0	0	0.17529	0
MAN2B2	0	0	0.17526	0.17908
IGFBP3	0	0	0.17517	0.1143
ATP6V1B2	0	0.14495	0.17497	0
CAPN2	0	0	0.17484	0.10676
ECE1	0	0	0.17464	0.14771
SLC25A37	0	0	0.17384	0.10292
SLC35D1	0	0	0.17363	0.05419
H6PD	0	0	0.17299	0.12812
CALR	0	0	0.17159	0.15598
SEC61A1	0.15007	0	0.17142	0.14333
FTH1	0	0.06403	0.17105	0
LAMB2	0	0	0.17082	0.39808
C2orf18	0	0	0.17073	0
EMP1	0	0	0.16993	0.14554
C10orf12	0.07803	0	0.16964	0
SEC23IP	0.1088	0	0.16959	0
PALLD	0	0	0.16931	0
LGALS3BP	0	0	0.16834	0.09815
SPP1	0	0.11057	0.16816	0
SQSTM1	0	0	0.16765	0
IDE	0	0	0.16728	0
ATP13A3	0	0	0.16703	0.0863
NUMB	0	0	0.16676	0
M6PR	0	0	0.16517	0
SEC24A	0	0	0.16494	0.06046
FAS	0	0.07011	0.16478	0
BCL10	0	0	0.1636	0
CD59	0	0.07352	0.16342	0
C21orf7	0	0.12236	0.16264	0
GMPPA	0	0	0.16235	0.00195
PODXL	0	0	0.16235	0.00195
GAP43	0	0	0.16235	0.00195
FGF5	0	0.00195	0.16235	0
IFNGR1	0	0.21612	0.16225	0
LGALS3	0	0	0.16219	0.11991
THBS3	0	0	0.16214	0
CPVL	0	0.06088	0.16208	0
SEPP1	0	0.34241	0.16186	0
ANXA1	0	0	0.16162	0.07446
GM2A	0	0.08278	0.16135	0
CTTN	0	0	0.16117	0.09728
SERTAD3	0	0.09332	0.16108	0.0717
MTDH	0	0	0.161	0
ITGA7	0	0	0.15949	0.21599
GIT2	0	0	0.15921	0
TPD52L2	0	0	0.1591	0.11307
TRIM21	0	0.13533	0.15893	0
COPB2	0	0	0.15872	0
VAMP5	0	0.14581	0.15752	0.05548
LTA4H	0	0	0.15751	0.02069
RNASE4	0	0.02553	0.15695	0.06393
ZC3HAV1	0	0	0.15689	0.06496
LAX1	0	0	0.15689	0
UTRN	0	0	0.15605	0.11168
DERL2	0	0	0.15604	0
ARPC3	0	0.16449	0.15551	0
LRP1	0	0	0.15547	0.16743
TGFB3	0	0	0.15518	0.17481
NDRG1	0	0	0.15477	0.09236
CAPZB	0	0.09476	0.15465	0
RASSF8	0	0	0.15436	0.15028
HUS1	0	0	0.15436	0
TOR1A	0	0	0.15432	0
PGPEP1	0	0	0.15402	0.16338
ATG7	0	0.17589	0.15394	0
TFPI	0	0	0.15271	0
BET1	0	0.22371	0.15232	0
PTGES	0	0	0.15165	0
ACP6	0	0.02614	0.15099	0.01953
TMEM45A	0.13256	0	0.15072	0
SLC38A6	0	0.03975	0.15067	0.04055
PDGFA	0	0	0	0.47253
NES	0	0	0	0.43544
DENND2A	0	0	0	0.41029
LAMB2	0	0	0.17082	0.39808
SOX9	0	0.03874	0	0.39101
MEGF8	0	0	0	0.3831
ZNF211	0	0	0	0.36655
SIPA1L1	0	0	0.21491	0.36342
POFUT1	0	0	0.26242	0.35826
ZNF671	0	0.04914	0	0.3372
TRIB2	0.19795	0	0	0.33469
MLC1	0	0.01363	0	0.32156
GLG1	0	0	0.11852	0.31253
CREB5	0.16026	0	0	0.30353
GPATCH1	0.00698	0	0	0.29443
CD97	0	0	0.25665	0.29336
PRPF31	0	0	0	0.2907
ZNF8	0.17034	0	0	0.28999
EGFR	0	0.04963	0	0.28866
ZNF264	0	0	0	0.28326
DLC1	0	0	0.1958	0.27571
ZNF227	0.10465	0	0	0.27499
ZNF426	0	0	0	0.27425
ADAM19	0	0	0.11485	0.27375
JAG1	0	0	0.03703	0.27129
ZNF45	0	0	0	0.27101
PTPRA	0	0.09539	0	0.26906
MAP3K1	0.22814	0	0	0.26805
PCDH17	0.20834	0	0	0.26755
MEOX2	0	0.11585	0	0.26739
PTPN14	0	0	0.29798	0.26144
PCSK5	0	0	0.23759	0.25959
SEMA6D	0	0	0	0.25656
VPS16	0	0	0	0.25506
ELOVL2	0	0.14765	0	0.25478
SEMA6A	0.06106	0	0	0.25437
ADAMTS9	0	0	0.08848	0.2535
ATP1B2	0	0.01963	0	0.25213
ACSL3	0	0	0	0.24946
STAU1	0	0	0.02166	0.24799
TMEM131	0	0	0	0.24799
ZNF302	0	0.07412	0	0.24744
CCND2	0.15805	0	0	0.24445
FZD3	0	0	0	0.24318
AKAP8L	0.12377	0	0	0.24175
SARS2	0.15604	0	0	0.24144
XRCC1	0.00449	0	0	0.24027
TGIF2	0	0.08838	0	0.24011
CDH2	0	0	0	0.23933
SAMD4A	0	0	0.12413	0.23792
HIP1	0.05576	0	0	0.23702
BPTF	0.32307	0	0	0.23585
BLM	0	0	0	0.2351
GRB10	0	0	0.22515	0.23298
DAG1	0	0	0	0.23163
EIF3G	0	0	0	0.23089
ZNF549	0.11324	0	0	0.22903
ZNF419	0	0	0	0.22766
ZYX	0	0	0.18471	0.22424
ITGB8	0	0	0	0.22384
GLT25D1	0	0	0.39591	0.22305
ZNF471	0.07598	0	0	0.22286
PLCG1	0	0	0	0.22285
KIAA0355	0	0	0	0.22227
UNC45A	0	0	0.1192	0.22206
PTN	0.06376	0	0	0.22116
LHFP	0	0	0	0.22064
CDK6	0	0	0	0.22057
PHC1	0.24994	0	0	0.22018
SPRY2	0	0.04713	0.10019	0.21819
ZNF148	0.18102	0	0	0.21688
ZNF136	0	0	0	0.21669
ITGA7	0	0	0.15949	0.21599
AASS	0	0	0	0.21533
PIPOX	0	0.00348	0.00348	0.21327
POU3F2	0	0	0	0.21327
KLF12	0.34376	0	0	0.21304
IRS2	0	0	0.08279	0.21198
ZNF573	0.08632	0	0	0.21198
CALM1	0	0.15258	0	0.21189
CHD7	0.54535	0	0	0.21181
TMED1	0	0	0.03997	0.21175
CIRBP	0.06746	0	0	0.21131
KEAP1	0.08143	0	0	0.21058
PTPRZ1	0.05603	0	0	0.20945
LSM14A	0.08986	0	0	0.20887
MCC	0	0	0.13497	0.20868
RYR3	0	0.04929	0.05458	0.20759
ILF3	0.22841	0	0	0.20718
NUCB1	0	0	0.18938	0.20616
YLPM1	0.20246	0	0	0.20587
NFIC	0	0	0.14239	0.20569
MEIS1	0	0.03139	0	0.20552
SMARCC1	0.24485	0	0	0.20543
RFXANK	0	0	0	0.20482
MUM1	0.11915	0	0	0.20452
CAPRIN2	0	0	0.09185	0.20441
TCF4	0.27283	0	0	0.20417
TNPO2	0.06021	0	0	0.20366
GPR56	0.07371	0	0	0.20317
DDX49	0.13733	0	0	0.20279
TRIO	0.12602	0	0	0.2015
LAMC1	0	0	0.2302	0.20021
GRIA4	0.15208	0	0	0.19973
RAB22A	0	0	0.03142	0.19762
GTF2F1	0	0	0	0.19678
SALL1	0	0	0	0.19662
GPR125	0.08477	0	0	0.19534
NLGN3	0.16254	0	0	0.19504
ZHX3	0	0	0	0.19404
ZNF20	0.09015	0	0	0.19328
SLC4A4	0	0.04861	0	0.1923
ZNF544	0.06082	0	0	0.19191
TARDBP	0.20119	0	0	0.19123
TNKS	0.16339	0	0	0.19072
ZNF14	0	0.12183	0	0.18955
CNR1	0	0	0.11791	0.18884
ZFHX4	0	0	0	0.18805
ZNF606	0.09456	0.06008	0	0.1877
ITPR2	0	0	0.00261	0.18634
QTRT1	0	0	0	0.18581
SETD5	0.24284	0	0	0.18512
CDH6	0	0	0.14437	0.18448
FNDC3B	0	0	0.38025	0.18346
SAFB	0.19602	0	0	0.18267
KIF13B	0	0	0.14915	0.18227
BAZ2B	0.14251	0	0	0.18102
BACH2	0.22307	0	0	0.17981
MAN2B2	0	0	0.17526	0.17908
PTPRS	0.20561	0	0	0.1788
ZNF692	0.16235	0	0	0.17867
SLC1A3	0	0.10093	0	0.17763
HMGB1	0.14099	0	0	0.17746
HNRNPU	0.2676	0	0	0.17672
SLC38A3	0	0.09303	0	0.17662
ZNF132	0	0.04516	0	0.17647
GBAS	0	0.22187	0	0.17615
TGFB3	0	0	0.15518	0.17481
ZNF611	0.08218	0	0	0.17435
ARL4A	0	0	0	0.1737
ZNF507	0.06385	0	0	0.17323
SMAD1	0	0	0.10018	0.1731
NXF1	0.09334	0	0	0.17283
ESF1	0	0	0.06593	0.17273
SMARCA4	0.28036	0	0	0.17187
NKTR	0.16605	0	0	0.17176
ZNF235	0.11374	0	0	0.17114
ARMC6	0.10573	0	0	0.17113
HNRPDL	0.23347	0	0	0.17086
ZNF711	0.27208	0	0	0.17056
LPP	0	0	0.28252	0.16918
SCRN1	0	0	0	0.16891
SEC61G	0	0.06731	0	0.16865
ALDH1L1	0	0.20865	0	0.16837
ASTN1	0.04918	0.04229	0	0.16807
WDR6	0.20733	0	0	0.16744
LRP1	0	0	0.15547	0.16743
PAX6	0	0.17145	0	0.16682
ERBB2IP	0	0	0.092	0.16659
RSF1	0.23659	0	0	0.16652
TRRAP	0.0925	0	0	0.16651
ANKFY1	0.0925	0	0	0.16651
RBM39	0.05138	0	0	0.16627
DPP4	0	0	0.18644	0.16612
ZNF254	0.1058	0	0	0.16521
RNF216	0	0	0.07412	0.16472
2014-09-11	0	0	0	0.16465
ARIH2	0.14245	0	0	0.16388
MTMR3	0.05864	0	0	0.16374
RBM5	0.13612	0	0	0.16372
ACSBG1	0	0.09272	0	0.16365
NETO2	0	0	0	0.16353
PGPEP1	0	0	0.15402	0.16338
AKAP8	0	0	0.07466	0.16317
ZNF343	0	0	0.08337	0.16214
PAF1	0	0	0	0.16122
MYO10	0.08112	0	0	0.16115
MMP16	0.44269	0	0	0.16075
TRAF6	0	0	0.11424	0.16074
SPRY4	0	0	0.04498	0.16055
GNAS	0	0	0	0.1603
CCDC130	0	0	0	0.16023
SACS	0.10854	0	0	0.15997
GATM	0	0.0992	0	0.15942
NCOA3	0	0	0.07183	0.15883
NOVA1	0.27206	0	0	0.15869
FAM129A	0	0	0.25872	0.1586
ZNF44	0.05558	0	0	0.15797
HRH1	0	0	0.14735	0.15757
TNPO1	0	0	0	0.1573
CCNL2	0	0	0	0.15713
KRI1	0.09665	0	0	0.1569
TNRC6B	0.18393	0	0	0.15688
RFX2	0	0.07144	0	0.15679
LSM7	0.12939	0	0	0.15623
TRMT1	0	0	0	0.1562
CALR	0	0	0.17159	0.15598
TAOK3	0.15475	0	0	0.15578
NRP2	0	0	0.31299	0.15499
SETBP1	0.14708	0	0	0.15496
ANXA5	0	0.10319	0.1076	0.15489
PAFAH1B3	0.1929	0.14282	0	0.15444
CST3	0	0.12766	0	0.1543
POM121	0	0	0.10617	0.15373
SGTA	0.1518	0	0	0.15365
LUC7L2	0.07354	0	0	0.1534
CHD4	0.17963	0	0	0.15332
CSNK1E	0.33478	0	0	0.15332
POU2F1	0.17501	0	0	0.15303
MED24	0.30577	0	0	0.15259
HNRNPA2B1	0.18291	0	0	0.15247
THYN1	0.13177	0.20295	0	0.15224
TRPM3	0	0.07866	0.0658	0.15221
CCT2	0.16654	0	0	0.15199
PHF21A	0.1686	0	0	0.15186
ATRN	0	0	0	0.15179
SLTM	0.13484	0	0	0.15161
ZFP30	0.10608	0.11379	0	0.15124
SRRM2	0.15367	0	0	0.15109
ZFP2	0.10682	0.04465	0	0.15099
GAB1	0.14737	0	0	0.15099
GNG7	0	0.03931	0	0.15062
PEPD	0	0.0774	0.06723	0.15037
ARNT2	0.09016	0.08708	0	0.15034
LIFR	0.106	0.07103	0	0.15032
RASSF8	0	0	0.15436	0.15028
RBM6	0.14798	0	0	0.15021
DDX56	0	0	0.02816	0.1502
