# Supplementary material for: Quantification of cell identity from single-cell gene expression profiles
Source: Genome Biol. 2015 Jan 22;16(1):9. doi: 10.1186/s13059-015-0580-x (PMC4354993; doi:10.1186/s13059-015-0580-x)
Supplement: Additional file 5: — R implementation of the algorithm. [file 13059_2015_580_MOESM5_ESM.zip]

Archive with 2 entries (2 files):
- spec.R
- identity.r
